# Supplementary material for: Assessment of the cPAS-based BGISEQ-500 platform for metagenomic sequencing
Source: Gigascience. 2017 Dec 23;7(3):gix133. doi: 10.1093/gigascience/gix133 (PMC5848809; doi:10.1093/gigascience/gix133)
Supplement: Supplemental material [file gix133_supp.zip]

Archive with 10 entries (10 files):
- Additional file 1.pdf
- Additional file 2.pdf
- Additional file 3.xlsx
- Additional file 4.pdf
- Additional file 5.pdf
- Additional file 6.xlsx
- Additional file 7.xlsx
- Additional file 8.pdf
- Rebuttal Figure 1.pdf
- Supplementary Method.doc
