# Supplementary material for: Assessment of the cPAS-based BGISEQ-500 platform for metagenomic sequencing
Source: Gigascience. 2017 Dec 23;7(3):gix133. doi: 10.1093/gigascience/gix133 (PMC5848809; doi:10.1093/gigascience/gix133)
Supplement: Supplemental material [file gix133_supp.zip › Additional file 3.xlsx]

## Sheet: Additional file 3
Additional file 3 Summary of data production and quality control
Sequencing ID	Platform	Subject ID	Replicates Tag	Total Reads Number				Average Clean Read Length	Mapping Ratio	Unique Mapping Ratio
				# Raw Reads	# High-quality Reads	# Clean Reads (Eliminating host reads)	Clean Ratio (%)
NEW01BF0	BGISEQ-500	S01	F0	96700328	92645740	92621660	0.957822	80.4459	0.7357	0.593677
NEW02BF0	BGISEQ-500	S02	F0	94641742	91319553	91285152	0.964534	81.8525	0.808009	0.650633
NEW03BF0	BGISEQ-500	S03	F0	89551023	86147222	86081142	0.961252	82.0311	0.807398	0.653395
NEW04BF0	BGISEQ-500	S04	F0	76152224	73435875	73431566	0.964273	81.6911	0.791746	0.644687
NEW06BF0	BGISEQ-500	S05	F0	106723824	103222914	103175998	0.966757	82.7435	0.732002	0.607726
NEW07BF0	BGISEQ-500	S06	F0	88099195	84519342	84424075	0.958284	81.1031	0.804061	0.65649
NEW08BF0	BGISEQ-500	S07	F0	85266092	81474705	81389978	0.954541	79.7619	0.768604	0.637582
NEW09BF0	BGISEQ-500	S08	F0	90360969	85785722	85770883	0.949203	78.6163	0.744039	0.6073
NEW01BF1	BGISEQ-500	S01	F1	94160386	90435904	90408947	0.960159	81.0282	0.734919	0.593734
NEW02BF1	BGISEQ-500	S02	F1	92509595	89423148	89383613	0.966209	82.2541	0.807935	0.650904
NEW03BF1	BGISEQ-500	S03	F1	88500071	85260480	85188506	0.962581	82.382	0.806767	0.653175
NEW04BF1	BGISEQ-500	S04	F1	76630014	74060065	74051100	0.966346	82.2068	0.792949	0.646171
NEW06BF1	BGISEQ-500	S05	F1	103975981	100708634	100657320	0.968082	83.1478	0.731273	0.607436
NEW07BF1	BGISEQ-500	S06	F1	88878790	85418559	85317724	0.959933	81.487	0.803422	0.656332
NEW08BF1	BGISEQ-500	S07	F1	84562794	81002340	80915699	0.956871	80.2396	0.767965	0.637394
NEW09BF1	BGISEQ-500	S08	F1	90381429	86032169	86012677	0.951663	79.1532	0.743751	0.607704
NEW10BG0	BGISEQ-500	S09	G0	78914843	75609882	75607408	0.958089	81.2855	0.788192	0.61341
NEW11BG0	BGISEQ-500	S10	G0	88735780	85287866	85285571	0.961118	82.5154	0.795524	0.63814
NEW22BG0	BGISEQ-500	S11	G0	84927914	81521411	81473948	0.959331	81.2444	0.664098	0.557506
NEW23BG0	BGISEQ-500	S12	G0	62830219	60140823	60131305	0.957044	81.2044	0.817035	0.663642
NEW24BG0	BGISEQ-500	S13	G0	47546917	45635867	44879314	0.943895	81.104	0.732063	0.608941
NEW25BG0	BGISEQ-500	S14	G0	78412828	74950359	74939249	0.955701	80.1964	0.782134	0.633967
NEW27BG0	BGISEQ-500	S15	G0	85626860	82436321	82421045	0.962561	82.7468	0.823485	0.673758
NEW28BG0	BGISEQ-500	S16	G0	120268130	115088405	115071792	0.956794	81.3247	0.8304	0.659939
NEW29BH0	BGISEQ-500	S17	H0	67880162	65653235	65649826	0.967143	83.3873	0.810461	0.668812
NEW30BH0	BGISEQ-500	S18	H0	77738899	74714803	74613155	0.959792	81.9083	0.759722	0.602999
NEW31BH0	BGISEQ-500	S19	H0	94252861	90991229	90740447	0.962734	83.6412	0.800746	0.660296
NEW32BH0	BGISEQ-500	S20	H0	112626448	107942545	107937534	0.958368	81.9545	0.82183	0.6541
NEW01BI0	BGISEQ-500	S01	I0	85125266	81340786	81316814	0.955261	79.8901	0.732803	0.590392
NEW02BI0	BGISEQ-500	S02	I0	99584463	96360382	96329368	0.967313	82.1046	0.806744	0.650212
NEW03BI0	BGISEQ-500	S03	I0	73371959	70311094	70252350	0.957482	80.7664	0.80629	0.650063
NEW04BI0	BGISEQ-500	S04	I0	76134918	73565713	73561911	0.966205	81.5811	0.792461	0.644725
NEW06BI0	BGISEQ-500	S05	I0	86926594	83823537	83782937	0.963835	81.6263	0.728619	0.60388
NEW07BI0	BGISEQ-500	S06	I0	77764392	74789738	74700661	0.960602	81.4875	0.800058	0.653286
NEW08BI0	BGISEQ-500	S07	I0	92957157	89021519	88931889	0.956698	79.9662	0.766678	0.635897
NEW09BI0	BGISEQ-500	S08	I0	82623313	78273056	78260982	0.947202	77.9714	0.745302	0.606771
ILM01BR0	HiSeq 2000	S01	NA	41735855	41244961	41193122	0.986996	92.7949	0.54575	0.463578
ILM02BS0	HiSeq 2000	S02	NA	35254522	34912381	34877417	0.989303	93.3015	0.790191	0.651301
ILM03BS0	HiSeq 2000	S03	NA	41339983	40955423	40851438	0.988182	93.4697	0.79513	0.659882
ILM04BS0	HiSeq 2000	S04	NA	43301465	42841013	42831581	0.989149	92.7813	0.684329	0.578552
ILM06BS0	HiSeq 2000	S05	NA	46532288	45986616	45954002	0.987572	92.3859	0.673661	0.564837
ILM07BS0	HiSeq 2000	S06	NA	39040765	38603042	38595733	0.988601	92.632	0.794727	0.663508
ILM08BT0	HiSeq 2000	S07	NA	38056121	36944445	36878009	0.969043	85.0943	0.767217	0.641997
ILM09BT0	HiSeq 2000	S08	NA	39581785	38267495	38248897	0.966326	84.0107	0.726312	0.601187
ILM10BT0	HiSeq 2000	S09	NA	43578702	42486849	42483253	0.974863	86.013	0.771189	0.606606
ILM11BT0	HiSeq 2000	S10	NA	41754826	40678480	39920931	0.956079	85.8946	0.748637	0.602289
ILM22BU0	HiSeq 2000	S11	NA	41423730	40479278	40442627	0.976315	88.2762	0.685832	0.573996
ILM23BU0	HiSeq 2000	S12	NA	39751287	38903734	38883392	0.978167	88.743	0.81342	0.67151
ILM24BV0	HiSeq 2000	S13	NA	36566809	35563457	35114613	0.960286	86.7829	0.725314	0.604376
ILM25BV0	HiSeq 2000	S14	NA	37438208	36250860	36223314	0.967549	85.5952	0.777569	0.6314
ILM27BV0	HiSeq 2000	S15	NA	47823079	46590650	46571839	0.973836	87.33	0.82174	0.667375
ILM28BW0	HiSeq 2000	S16	NA	51321257	50751871	50733426	0.988546	93.4439	0.80649	0.659817
ILM29BW0	HiSeq 2000	S17	NA	46723096	46177951	46171579	0.988196	93.2132	0.794447	0.664974
ILM30BX0	HiSeq 2000	S18	NA	43800344	43066782	43020220	0.982189	90.0362	0.764336	0.619766
ILM31BX0	HiSeq 2000	S19	NA	32025852	31510739	31422536	0.981162	90.2773	0.796686	0.658171
ILM32BX0	HiSeq 2000	S20	NA	42960410	42268409	42263179	0.98377	90.3631	0.809624	0.65852
wHAXPI055941-86	HiSeq 4000	S01	NA	24123961	23826518	23822532	0.987505	92.1894	0.718336	0.596875
wHAXPI055942-88	HiSeq 4000	S02	NA	20439643	20209691	20204766	0.988509	92.47	0.789608	0.652193
wHAXPI055943-90	HiSeq 4000	S03	NA	26188532	25889810	25876850	0.988099	92.4799	0.788717	0.654674
wHAXPI055944-92	HiSeq 4000	S04	NA	30459415	30122859	30121447	0.988904	92.6712	0.783829	0.653907
wHAXPI055945-93	HiSeq 4000	S05	NA	26755497	26431209	26420562	0.987482	92.2194	0.717342	0.605504
wHAXPI055946-94	HiSeq 4000	S06	NA	25800371	25496342	25473048	0.987313	92.3618	0.786072	0.658147
wHAXPI055947-95	HiSeq 4000	S07	NA	28754876	28421657	28404414	0.987812	92.479	0.754284	0.64185
wHAXPI055948-96	HiSeq 4000	S08	NA	23227897	22946314	22944383	0.987794	92.2303	0.731994	0.6179
wHAXPI055949-97	HiSeq 4000	S09	NA	27920085	27659021	27657878	0.990609	94.1957	0.773879	0.627817
wHAXPI055950-100	HiSeq 4000	S10	NA	33999961	33676039	33674409	0.990425	94.2683	0.777511	0.639683
wHAXPI055951-101	HiSeq 4000	S11	NA	29390531	28967030	28956351	0.985227	90.4567	0.652421	0.555894
wHAXPI055952-103	HiSeq 4000	S12	NA	27188017	26895402	26892104	0.989116	93.2898	0.80396	0.672075
wHAXPI055953-106	HiSeq 4000	S13	NA	22217964	22010516	21794851	0.980956	94.1466	0.712437	0.610628
wHAXPI055954-107	HiSeq 4000	S14	NA	30333529	30044909	30041709	0.99038	94.1725	0.769533	0.644444
wHAXPI055955-108	HiSeq 4000	S15	NA	29057097	28765405	28761903	0.989841	93.8322	0.807046	0.672303
wHAXPI055956-111	HiSeq 4000	S16	NA	25744153	25520809	25517465	0.991195	94.4537	0.814277	0.667627
wHAXPI055957-113	HiSeq 4000	S17	NA	23230910	23005874	23004467	0.990253	94.175	0.793731	0.670991
wHAXPI055958-128	HiSeq 4000	S18	NA	25923870	25677173	25657768	0.989735	94.203	0.748244	0.616455
wHAXPI055959-130	HiSeq 4000	S19	NA	23695715	23478186	23429519	0.988766	94.2613	0.784335	0.662749
wHAXPI055960-131	HiSeq 4000	S20	NA	28217592	27957993	27956663	0.990753	94.3269	0.807772	0.661618
