# Supplementary material for: Assessment of the cPAS-based BGISEQ-500 platform for metagenomic sequencing
Source: Gigascience. 2017 Dec 23;7(3):gix133. doi: 10.1093/gigascience/gix133 (PMC5848809; doi:10.1093/gigascience/gix133)
Supplement: Supplemental material [file gix133_supp.zip › Additional file 6.xlsx]

## Sheet: Additional file 6
Additional file 6 Summary of species annotation for the genes that differed significantly in abundance between BGISEQ-500 and HiSeq 2000 platform
rank	Species	# Significant differential gene	# HR gene	Proportion (Significant differential gene/HR gene)
0	Unclassfied	8470	298280	0.0283961
1	Faecalibacterium prausnitzii	608	2664	0.228228
2	Eubacterium hallii	241	463	0.520518
3	Odoribacter splanchnicus	191	533	0.358349
4	Bacteroides dorei/vulgatus	180	968	0.18595
5	Bacteroides uniformis	173	1262	0.137084
6	Alistipes shahii	136	500	0.272
7	Bifidobacterium adolescentis	111	492	0.22561
8	Bacteroides dorei	103	867	0.1188
9	Alistipes putredinis	96	498	0.192771
10	Collinsella aerofaciens	93	519	0.179191
11	Bifidobacterium longum	86	562	0.153025
12	unclassified Alistipes sp. HGB5	86	547	0.157221
13	Parabacteroides distasonis	77	1415	0.054417
14	Parabacteroides merdae	73	649	0.112481
15	Bacteroides ovatus	72	1698	0.0424028
16	Bilophila wadsworthia	65	422	0.154028
17	unclassified Ruminococcus sp. SR1/5	60	571	0.105079
18	Bacteroides thetaiotaomicron	37	1065	0.0347418
19	Sutterella wadsworthensis	29	427	0.0679157
20	Bacteroides xylanisolvens	24	1032	0.0232558
21	Eubacterium rectale	22	911	0.0241493
22	Akkermansia muciniphila	21	620	0.033871
23	Roseburia inulinivorans	21	579	0.0362694
24	Roseburia hominis	18	521	0.0345489
25	Ruminococcus bromii	17	424	0.0400943
26	unclassified Ruminococcaceae bacterium D16	17	255	0.0666667
27	[Ruminococcus] obeum	16	933	0.017149
28	Dorea formicigenerans	15	330	0.0454545
29	unclassified Ruminococcus sp. 5_1_39BFAA	12	616	0.0194805
30	[Clostridium] bartlettii	11	116	0.0948276
31	unclassified butyrate-producing bacterium SS3/4	11	504	0.0218254
32	Bacteroides caccae	9	752	0.0119681
33	Eggerthella lenta	9	187	0.0481283
34	Roseburia intestinalis	9	787	0.0114358
35	[Ruminococcus] torques	8	858	0.00932401
36	butyrate-producing bacterium	7	472	0.0148305
37	Clostridium leptum	7	227	0.030837
38	Pseudoflavonifractor capillosus	7	165	0.0424242
39	Coprococcus comes	6	457	0.0131291
40	Eubacterium eligens	6	334	0.0179641
41	unclassified Capnocytophaga sp. oral taxon 329	6	566	0.0106007
42	Bacteroides fragilis	5	943	0.00530223
43	Bacteroides intestinalis	5	959	0.00521376
44	Bacteroides stercoris	5	466	0.0107296
45	Clostridium saccharolyticum	5	319	0.015674
46	Subdoligranulum variabile	5	46	0.108696
47	Bacteroides eggerthii	4	598	0.00668896
48	[Bacteroides] pectinophilus	3	246	0.0121951
49	Anaerotruncus colihominis	3	144	0.0208333
50	Bifidobacterium dentium	3	90	0.0333333
51	Escherichia coli	3	1078	0.00278293
52	Eubacterium siraeum	3	860	0.00348837
53	Parasutterella excrementihominis	3	349	0.00859599
54	Ruminococcus lactaris	3	341	0.00879765
55	Streptococcus parasanguinis	3	444	0.00675676
56	Streptococcus salivarius	3	323	0.00928793
57	Bacteroides finegoldii	2	467	0.00428266
58	Bifidobacterium angulatum	2	40	0.05
59	Prevotella copri	2	599	0.0033389
60	unclassified Clostridium sp. L2-50	2	275	0.00727273
61	Actinomyces odontolyticus	1	1	1
62	Bacteroides coprocola	1	430	0.00232558
63	Bifidobacterium bifidum	1	215	0.00465116
64	Bifidobacterium breve	1	43	0.0232558
65	Bifidobacterium catenulatum-Bifidobacterium pseudocatenulatum complex	1	394	0.00253807
66	Clostridium bolteae	1	347	0.00288184
67	Clostridium methylpentosum	1	58	0.0172414
68	Clostridium symbiosum	1	217	0.00460829
69	Coprococcus catus	1	438	0.00228311
70	Coprococcus eutactus	1	380	0.00263158
71	Desulfovibrio piger	1	372	0.00268817
72	Dorea longicatena	1	463	0.00215983
73	Enterococcus faecalis	1	30	0.0333333
74	Eubacterium ventriosum	1	352	0.00284091
75	Holdemania filiformis	1	77	0.012987
76	Prevotella bivia	1	42	0.0238095
77	Ruminococcus albus	1	5	0.2
78	Ruminococcus champanellensis	1	202	0.0049505
79	unclassified Coprobacillus sp. 29_1	1	135	0.00740741
80	unclassified Erysipelotrichaceae bacterium 5_2_54FAA	1	122	0.00819672
Total		11350	338958	0.033485
