# Supplementary material for: Assessment of the cPAS-based BGISEQ-500 platform for metagenomic sequencing
Source: Gigascience. 2017 Dec 23;7(3):gix133. doi: 10.1093/gigascience/gix133 (PMC5848809; doi:10.1093/gigascience/gix133)
Supplement: Supplemental material [file gix133_supp.zip › Additional file 7.xlsx]

## Sheet: Additional file 7
Additional file 7 Robust linear regression analysis between gene relative abundance and GC content
Platform	Species	Subject ID	Based on high-reproducible genes				Based on significantly differential genes
			Model 1	β	ε	# genes	Model 2	β	ε	# genes
BGISEQ500	Alistipes putredinis	S02	y = -4.27 +1.33 * x	1.33	-4.27	3084	y = -1.55 -0.75 * x	-0.75	-1.55	89
BGISEQ500	Alistipes putredinis	S03	y = -4.15 +1.16 * x	1.16	-4.15	2792	y = -1.51 -0.83 * x	-0.83	-1.51	88
BGISEQ500	Alistipes putredinis	S04	y = -3.89 +0.58 * x	0.58	-3.89	3164	y = -1.61 -0.65 * x	-0.65	-1.61	90
BGISEQ500	Alistipes putredinis	S05	y = -3.85 +0.62 * x	0.62	-3.85	2811	y = -1.06 -1.62 * x	-1.62	-1.06	89
BGISEQ500	Alistipes putredinis	S06	y = -3.77 +0.28 * x	0.28	-3.77	3497	y = -1.28 -1.22 * x	-1.22	-1.28	89
BGISEQ500	Alistipes putredinis	S07	y = -4.14 +1.09 * x	1.09	-4.14	3105	y = -1.35 -1.13 * x	-1.13	-1.35	90
BGISEQ500	Alistipes putredinis	S08	y = -3.19 -0.42 * x	-0.42	-3.19	2078	y = -0.89 -1.95 * x	-1.95	-0.89	82
BGISEQ500	Alistipes putredinis	S09	y = -3.97 +0.72 * x	0.72	-3.97	3272	y = -1.61 -0.69 * x	-0.69	-1.61	90
BGISEQ500	Alistipes putredinis	S10	y = -4.33 +1.28 * x	1.28	-4.33	3502	y = -1.68 -0.54 * x	-0.54	-1.68	90
BGISEQ500	Alistipes putredinis	S11	y = -3.95 +0.80 * x	0.8	-3.95	2777	y = -1.46 -0.91 * x	-0.91	-1.46	87
BGISEQ500	Alistipes putredinis	S12	y = -3.84 +0.42 * x	0.42	-3.84	3424	y = -1.37 -1.07 * x	-1.07	-1.37	90
BGISEQ500	Alistipes putredinis	S13	y = -4.12 +1.13 * x	1.13	-4.12	2773	y = -1.89 -0.13 * x	-0.13	-1.89	88
BGISEQ500	Alistipes putredinis	S14	y = -4.20 +1.23 * x	1.23	-4.2	3150	y = -1.65 -0.56 * x	-0.56	-1.65	90
BGISEQ500	Alistipes putredinis	S15	y = -3.94 +0.67 * x	0.67	-3.94	3228	y = -1.49 -0.89 * x	-0.89	-1.49	89
BGISEQ500	Alistipes putredinis	S16	y = -2.18 -2.14 * x	-2.14	-2.18	1436	y = -0.39 -2.66 * x	-2.66	-0.39	62
BGISEQ500	Alistipes putredinis	S17	y = -4.14 +1.05 * x	1.05	-4.14	3403	y = -1.90 -0.12 * x	-0.12	-1.9	90
BGISEQ500	Alistipes putredinis	S18	y = -1.46 -2.81 * x	-2.81	-1.46	592	y = -2.19 +1.16 * x	1.16	-2.19	21
BGISEQ500	Alistipes putredinis	S19	y = -4.45 +1.68 * x	1.68	-4.45	3008	y = -1.50 -0.82 * x	-0.82	-1.5	89
BGISEQ500	Alistipes putredinis	S20	y = -3.89 +0.53 * x	0.53	-3.89	3595	y = -4.11 +3.07 * x	3.07	-4.11	127
BGISEQ500	Alistipes shahii	S02	y = -3.83 +0.06 * x	0.06	-3.83	3932	y = -3.63 +2.28 * x	2.28	-3.63	123
BGISEQ500	Alistipes shahii	S03	y = -3.13 -0.95 * x	-0.95	-3.13	3267	y = -2.97 +1.33 * x	1.33	-2.97	127
BGISEQ500	Alistipes shahii	S04	y = -4.08 +0.68 * x	0.68	-4.08	3723	y = -1.23 -1.55 * x	-1.55	-1.23	124
BGISEQ500	Alistipes shahii	S05	y = -2.97 -1.20 * x	-1.2	-2.97	3233	y = -3.85 +2.61 * x	2.61	-3.85	123
BGISEQ500	Alistipes shahii	S06	y = -3.16 -0.81 * x	-0.81	-3.16	3016	y = -3.41 +2.04 * x	2.04	-3.41	127
BGISEQ500	Alistipes shahii	S07	y = -4.29 +0.88 * x	0.88	-4.29	4205	y = -3.24 +1.62 * x	1.62	-3.24	118
BGISEQ500	Alistipes shahii	S08	y = -2.62 -1.89 * x	-1.89	-2.62	2620	y = -3.70 +2.42 * x	2.42	-3.7	125
BGISEQ500	Alistipes shahii	S09	y = -3.57 -0.15 * x	-0.15	-3.57	3291	y = -3.74 +2.13 * x	2.13	-3.74	117
BGISEQ500	Alistipes shahii	S10	y = -2.33 -2.55 * x	-2.55	-2.33	2781	y = -2.81 +1.07 * x	1.07	-2.81	125
BGISEQ500	Alistipes shahii	S11	y = -3.80 +0.16 * x	0.16	-3.8	3692	y = -3.10 +1.34 * x	1.34	-3.1	126
BGISEQ500	Alistipes shahii	S12	y = -3.57 -0.42 * x	-0.42	-3.57	3913	y = -3.21 +1.58 * x	1.58	-3.21	108
BGISEQ500	Alistipes shahii	S13	y = -2.36 -2.34 * x	-2.34	-2.36	2559	y = -3.19 +1.66 * x	1.66	-3.19	126
BGISEQ500	Alistipes shahii	S14	y = -4.12 +0.64 * x	0.64	-4.12	3962	y = 2.48 -7.83 * x	-7.83	2.48	19
BGISEQ500	Alistipes shahii	S15	y = -1.23 -4.05 * x	-4.05	-1.23	753	y = -3.33 +1.77 * x	1.77	-3.33	127
BGISEQ500	Alistipes shahii	S17	y = -4.12 +0.35 * x	0.35	-4.12	3965	y = -3.46 +2.10 * x	2.1	-3.46	123
BGISEQ500	Alistipes shahii	S18	y = -3.47 -0.12 * x	-0.12	-3.47	2814	y = 1.72 -6.90 * x	-6.9	1.72	24
BGISEQ500	Alistipes shahii	S19	y = -1.09 -4.49 * x	-4.49	-1.09	936	y = -2.35 +0.27 * x	0.27	-2.35	170
BGISEQ500	Alistipes shahii	S20	y = -3.90 +0.23 * x	0.23	-3.9	3945	y = -2.54 +0.71 * x	0.71	-2.54	169
BGISEQ500	Bacteroides dorei/vulgatus	S02	y = -4.36 +0.99 * x	0.99	-4.36	5498	y = -2.35 +0.23 * x	0.23	-2.35	167
BGISEQ500	Bacteroides dorei/vulgatus	S03	y = -4.30 +1.37 * x	1.37	-4.3	4330	y = -2.48 +0.58 * x	0.58	-2.48	169
BGISEQ500	Bacteroides dorei/vulgatus	S04	y = -4.38 +1.37 * x	1.37	-4.38	4523	y = -2.33 +0.22 * x	0.22	-2.33	167
BGISEQ500	Bacteroides dorei/vulgatus	S05	y = -4.11 +0.65 * x	0.65	-4.11	4713	y = -2.26 +0.14 * x	0.14	-2.26	153
BGISEQ500	Bacteroides dorei/vulgatus	S06	y = -4.39 +1.39 * x	1.39	-4.39	4517	y = -2.30 +0.18 * x	0.18	-2.3	168
BGISEQ500	Bacteroides dorei/vulgatus	S07	y = -4.01 +0.81 * x	0.81	-4.01	3418	y = -2.63 +0.93 * x	0.93	-2.63	170
BGISEQ500	Bacteroides dorei/vulgatus	S08	y = -4.30 +1.16 * x	1.16	-4.3	4499	y = -2.76 +1.21 * x	1.21	-2.76	168
BGISEQ500	Bacteroides dorei/vulgatus	S09	y = -3.99 +0.50 * x	0.5	-3.99	4153	y = -2.41 +0.46 * x	0.46	-2.41	169
BGISEQ500	Bacteroides dorei/vulgatus	S10	y = -4.35 +1.23 * x	1.23	-4.35	4641	y = -2.28 +0.19 * x	0.19	-2.28	169
BGISEQ500	Bacteroides dorei/vulgatus	S11	y = -4.11 +0.55 * x	0.55	-4.11	4682	y = -2.30 +0.19 * x	0.19	-2.3	169
BGISEQ500	Bacteroides dorei/vulgatus	S12	y = -4.30 +0.68 * x	0.68	-4.3	5208	y = -2.57 +0.88 * x	0.88	-2.57	165
BGISEQ500	Bacteroides dorei/vulgatus	S13	y = -4.27 +0.59 * x	0.59	-4.27	5572	y = -2.67 +1.00 * x	1	-2.67	170
BGISEQ500	Bacteroides dorei/vulgatus	S14	y = -4.53 +1.59 * x	1.59	-4.53	4880	y = -2.40 +0.51 * x	0.51	-2.4	157
BGISEQ500	Bacteroides dorei/vulgatus	S15	y = -4.62 +1.67 * x	1.67	-4.62	5475	y = -2.47 +0.62 * x	0.62	-2.47	166
BGISEQ500	Bacteroides dorei/vulgatus	S16	y = -4.13 +0.82 * x	0.82	-4.13	3734	y = -2.24 +0.06 * x	0.06	-2.24	167
BGISEQ500	Bacteroides dorei/vulgatus	S17	y = -4.38 +1.04 * x	1.04	-4.38	4496	y = -2.44 +0.55 * x	0.55	-2.44	170
BGISEQ500	Bacteroides dorei/vulgatus	S18	y = -4.11 +0.86 * x	0.86	-4.11	4065	y = -1.69 -0.76 * x	-0.76	-1.69	95
BGISEQ500	Bacteroides dorei/vulgatus	S19	y = -4.55 +1.61 * x	1.61	-4.55	4875	y = -1.64 -0.59 * x	-0.59	-1.64	81
BGISEQ500	Bacteroides dorei/vulgatus	S20	y = -4.49 +1.16 * x	1.16	-4.49	5530	y = -1.85 -0.35 * x	-0.35	-1.85	93
BGISEQ500	Bacteroides dorei	S02	y = -4.10 +0.22 * x	0.22	-4.1	5283	y = -1.93 -0.21 * x	-0.21	-1.93	96
BGISEQ500	Bacteroides dorei	S03	y = -4.45 +1.47 * x	1.47	-4.45	3250	y = -1.46 -1.37 * x	-1.37	-1.46	95
BGISEQ500	Bacteroides dorei	S04	y = -4.06 +0.55 * x	0.55	-4.06	5096	y = -1.81 -0.36 * x	-0.36	-1.81	91
BGISEQ500	Bacteroides dorei	S05	y = -3.91 +0.06 * x	0.06	-3.91	4800	y = -1.51 -0.99 * x	-0.99	-1.51	94
BGISEQ500	Bacteroides dorei	S06	y = -4.15 +0.64 * x	0.64	-4.15	5220	y = -2.19 +0.38 * x	0.38	-2.19	94
BGISEQ500	Bacteroides dorei	S07	y = -4.13 +0.95 * x	0.95	-4.13	4488	y = -2.22 +0.43 * x	0.43	-2.22	96
BGISEQ500	Bacteroides dorei	S08	y = -3.82 -0.38 * x	-0.38	-3.82	4289	y = -1.37 -1.51 * x	-1.51	-1.37	95
BGISEQ500	Bacteroides dorei	S09	y = -3.68 -0.35 * x	-0.35	-3.68	4193	y = -1.83 -0.18 * x	-0.18	-1.83	96
BGISEQ500	Bacteroides dorei	S10	y = -4.28 +0.70 * x	0.7	-4.28	5051	y = -2.10 +0.15 * x	0.15	-2.1	96
BGISEQ500	Bacteroides dorei	S11	y = -3.68 -0.70 * x	-0.7	-3.68	4320	y = -2.18 +0.71 * x	0.71	-2.18	88
BGISEQ500	Bacteroides dorei	S12	y = -4.60 +0.86 * x	0.86	-4.6	5376	y = -2.30 +0.69 * x	0.69	-2.3	96
BGISEQ500	Bacteroides dorei	S13	y = -4.06 -0.09 * x	-0.09	-4.06	5471	y = -2.26 +0.80 * x	0.8	-2.26	91
BGISEQ500	Bacteroides dorei	S14	y = -3.81 -0.42 * x	-0.42	-3.81	4009	y = -1.29 -1.67 * x	-1.67	-1.29	93
BGISEQ500	Bacteroides dorei	S15	y = -4.48 +1.44 * x	1.44	-4.48	5417	y = -1.94 -0.26 * x	-0.26	-1.94	95
BGISEQ500	Bacteroides dorei	S16	y = -4.46 +1.78 * x	1.78	-4.46	4460	y = -1.85 -0.08 * x	-0.08	-1.85	85
BGISEQ500	Bacteroides dorei	S17	y = -4.42 +1.26 * x	1.26	-4.42	5420	y = -1.81 +0.01 * x	0.01	-1.81	64
BGISEQ500	Bacteroides dorei	S18	y = -3.79 +0.10 * x	0.1	-3.79	3666	y = -2.67 +0.96 * x	0.96	-2.67	66
BGISEQ500	Bacteroides dorei	S19	y = -3.84 -0.33 * x	-0.33	-3.84	4074	y = -1.36 -1.14 * x	-1.14	-1.36	64
BGISEQ500	Bacteroides dorei	S20	y = -4.30 +0.83 * x	0.83	-4.3	5676	y = -1.72 -0.36 * x	-0.36	-1.72	63
BGISEQ500	Bacteroides ovatus	S02	y = -4.19 +0.03 * x	0.03	-4.19	9115	y = -1.81 -0.42 * x	-0.42	-1.81	64
BGISEQ500	Bacteroides ovatus	S03	y = -3.77 -1.32 * x	-1.32	-3.77	7675	y = -2.18 +0.51 * x	0.51	-2.18	58
BGISEQ500	Bacteroides ovatus	S04	y = -3.78 -0.70 * x	-0.7	-3.78	7078	y = -2.09 +0.06 * x	0.06	-2.09	62
BGISEQ500	Bacteroides ovatus	S05	y = -3.68 -1.18 * x	-1.18	-3.68	6575	y = -1.54 -0.78 * x	-0.78	-1.54	65
BGISEQ500	Bacteroides ovatus	S06	y = -3.90 -0.65 * x	-0.65	-3.9	7012	y = -2.39 +1.11 * x	1.11	-2.39	63
BGISEQ500	Bacteroides ovatus	S07	y = -3.64 -1.35 * x	-1.35	-3.64	5602	y = -3.30 +1.37 * x	1.37	-3.3	63
BGISEQ500	Bacteroides ovatus	S08	y = -3.53 -1.40 * x	-1.4	-3.53	5876	y = -1.81 -0.01 * x	-0.01	-1.81	66
BGISEQ500	Bacteroides ovatus	S09	y = -3.97 -0.74 * x	-0.74	-3.97	7875	y = -2.05 +0.53 * x	0.53	-2.05	68
BGISEQ500	Bacteroides ovatus	S10	y = -4.16 -0.03 * x	-0.03	-4.16	7453	y = -1.97 +0.40 * x	0.4	-1.97	66
BGISEQ500	Bacteroides ovatus	S11	y = -3.95 -1.11 * x	-1.11	-3.95	4815	y = -0.23 -4.38 * x	-4.38	-0.23	63
BGISEQ500	Bacteroides ovatus	S12	y = -4.08 -0.75 * x	-0.75	-4.08	10096	y = -1.89 +0.22 * x	0.22	-1.89	66
BGISEQ500	Bacteroides ovatus	S13	y = -4.42 +0.36 * x	0.36	-4.42	8689	y = -1.90 +0.27 * x	0.27	-1.9	62
BGISEQ500	Bacteroides ovatus	S14	y = -4.02 -0.47 * x	-0.47	-4.02	8098	y = -2.26 +1.25 * x	1.25	-2.26	53
BGISEQ500	Bacteroides ovatus	S15	y = -3.73 -1.60 * x	-1.6	-3.73	7185	y = -2.09 +0.67 * x	0.67	-2.09	66
BGISEQ500	Bacteroides ovatus	S16	y = -4.71 +1.23 * x	1.23	-4.71	8982	y = -1.96 +0.86 * x	0.86	-1.96	35
BGISEQ500	Bacteroides ovatus	S17	y = -4.16 +0.12 * x	0.12	-4.16	7918	y = -2.48 +1.69 * x	1.69	-2.48	35
BGISEQ500	Bacteroides ovatus	S18	y = -3.86 -0.53 * x	-0.53	-3.86	5752	y = -2.17 +1.26 * x	1.26	-2.17	33
BGISEQ500	Bacteroides ovatus	S19	y = -4.13 -0.19 * x	-0.19	-4.13	8548	y = -1.94 +0.79 * x	0.79	-1.94	33
BGISEQ500	Bacteroides ovatus	S20	y = -3.99 -0.75 * x	-0.75	-3.99	7007	y = -2.73 +1.36 * x	1.36	-2.73	33
BGISEQ500	Bacteroides thetaiotaomicron	S02	y = -4.58 +1.49 * x	1.49	-4.58	7127	y = -0.24 -3.60 * x	-3.6	-0.24	26
BGISEQ500	Bacteroides thetaiotaomicron	S04	y = -4.06 +0.29 * x	0.29	-4.06	5616	y = -2.19 +1.28 * x	1.28	-2.19	35
BGISEQ500	Bacteroides thetaiotaomicron	S05	y = -3.34 -1.47 * x	-1.47	-3.34	4440	y = -1.94 +0.71 * x	0.71	-1.94	31
BGISEQ500	Bacteroides thetaiotaomicron	S06	y = -4.11 +0.49 * x	0.49	-4.11	5920	y = 0.61 -5.51 * x	-5.51	0.61	17
BGISEQ500	Bacteroides thetaiotaomicron	S07	y = -3.56 -1.01 * x	-1.01	-3.56	3910	y = -2.08 +1.23 * x	1.23	-2.08	32
BGISEQ500	Bacteroides thetaiotaomicron	S08	y = -2.27 -4.08 * x	-4.08	-2.27	3748	y = -1.14 -1.04 * x	-1.04	-1.14	34
BGISEQ500	Bacteroides thetaiotaomicron	S09	y = -4.49 +1.33 * x	1.33	-4.49	6802	y = -2.19 +0.66 * x	0.66	-2.19	35
BGISEQ500	Bacteroides thetaiotaomicron	S10	y = -3.83 -0.25 * x	-0.25	-3.83	4864	y = -1.01 -2.63 * x	-2.63	-1.01	32
BGISEQ500	Bacteroides thetaiotaomicron	S11	y = -2.36 -3.55 * x	-3.55	-2.36	2090	y = -2.05 +0.80 * x	0.8	-2.05	34
BGISEQ500	Bacteroides thetaiotaomicron	S12	y = -4.61 +1.68 * x	1.68	-4.61	6666	y = -1.79 +0.41 * x	0.41	-1.79	32
BGISEQ500	Bacteroides thetaiotaomicron	S13	y = -4.10 +0.41 * x	0.41	-4.1	6117	y = -1.74 +0.51 * x	0.51	-1.74	32
BGISEQ500	Bacteroides thetaiotaomicron	S14	y = -4.09 +0.39 * x	0.39	-4.09	5865	y = -1.87 +0.77 * x	0.77	-1.87	33
BGISEQ500	Bacteroides thetaiotaomicron	S15	y = -3.28 -2.17 * x	-2.17	-3.28	5370	y = -1.96 -0.37 * x	-0.37	-1.96	162
BGISEQ500	Bacteroides thetaiotaomicron	S16	y = -4.40 +1.15 * x	1.15	-4.4	6149	y = -1.93 -0.54 * x	-0.54	-1.93	152
BGISEQ500	Bacteroides thetaiotaomicron	S17	y = -4.44 +1.26 * x	1.26	-4.44	6201	y = -2.12 -0.16 * x	-0.16	-2.12	157
BGISEQ500	Bacteroides thetaiotaomicron	S18	y = -4.21 +0.80 * x	0.8	-4.21	5562	y = -2.38 +0.17 * x	0.17	-2.38	155
BGISEQ500	Bacteroides thetaiotaomicron	S19	y = -3.95 -0.06 * x	-0.06	-3.95	5637	y = -1.87 -0.72 * x	-0.72	-1.87	160
BGISEQ500	Bacteroides thetaiotaomicron	S20	y = -1.96 -5.03 * x	-5.03	-1.96	2994	y = -1.94 -0.60 * x	-0.6	-1.94	156
BGISEQ500	Bacteroides uniformis	S02	y = -4.42 +0.99 * x	0.99	-4.42	6291	y = -1.83 -0.78 * x	-0.78	-1.83	163
BGISEQ500	Bacteroides uniformis	S03	y = -4.12 +0.65 * x	0.65	-4.12	5321	y = -2.15 -0.12 * x	-0.12	-2.15	162
BGISEQ500	Bacteroides uniformis	S04	y = -4.29 +0.78 * x	0.78	-4.29	5906	y = -2.43 +0.52 * x	0.52	-2.43	159
BGISEQ500	Bacteroides uniformis	S05	y = -4.29 +0.61 * x	0.61	-4.29	5965	y = -2.39 +0.35 * x	0.35	-2.39	150
BGISEQ500	Bacteroides uniformis	S06	y = -4.32 +0.79 * x	0.79	-4.32	6295	y = -2.10 -0.21 * x	-0.21	-2.1	162
BGISEQ500	Bacteroides uniformis	S07	y = -4.17 +0.63 * x	0.63	-4.17	5797	y = -2.20 -0.04 * x	-0.04	-2.2	162
BGISEQ500	Bacteroides uniformis	S08	y = -4.27 +0.61 * x	0.61	-4.27	6257	y = -2.35 +0.31 * x	0.31	-2.35	163
BGISEQ500	Bacteroides uniformis	S09	y = -4.40 +0.82 * x	0.82	-4.4	6300	y = -2.39 +0.38 * x	0.38	-2.39	162
BGISEQ500	Bacteroides uniformis	S10	y = -4.16 +0.55 * x	0.55	-4.16	5941	y = -2.01 -0.42 * x	-0.42	-2.01	154
BGISEQ500	Bacteroides uniformis	S11	y = -3.51 -0.65 * x	-0.65	-3.51	4227	y = -2.57 +0.75 * x	0.75	-2.57	156
BGISEQ500	Bacteroides uniformis	S12	y = -4.47 +1.11 * x	1.11	-4.47	6811	y = -2.25 +0.05 * x	0.05	-2.25	159
BGISEQ500	Bacteroides uniformis	S13	y = -4.25 +0.60 * x	0.6	-4.25	6381	y = -2.31 +0.23 * x	0.23	-2.31	159
BGISEQ500	Bacteroides uniformis	S14	y = -4.45 +1.12 * x	1.12	-4.45	6324	y = -1.90 +1.05 * x	1.05	-1.9	22
BGISEQ500	Bacteroides uniformis	S15	y = -4.46 +1.07 * x	1.07	-4.46	6270	y = -0.79 -1.42 * x	-1.42	-0.79	20
BGISEQ500	Bacteroides uniformis	S16	y = -4.36 +1.03 * x	1.03	-4.36	6446	y = -1.63 +0.31 * x	0.31	-1.63	22
BGISEQ500	Bacteroides uniformis	S17	y = -4.62 +1.47 * x	1.47	-4.62	6560	y = 0.05 -3.57 * x	-3.57	0.05	21
BGISEQ500	Bacteroides uniformis	S18	y = -4.13 +0.43 * x	0.43	-4.13	5513	y = -1.62 +0.50 * x	0.5	-1.62	20
BGISEQ500	Bacteroides uniformis	S19	y = -4.48 +1.16 * x	1.16	-4.48	6300	y = -1.82 +0.65 * x	0.65	-1.82	22
BGISEQ500	Bacteroides uniformis	S20	y = -4.42 +1.05 * x	1.05	-4.42	6464	y = -1.30 -0.49 * x	-0.49	-1.3	12
BGISEQ500	Bacteroides xylanisolvens	S02	y = -3.74 -0.65 * x	-0.65	-3.74	5812	y = -1.87 +1.11 * x	1.11	-1.87	22
BGISEQ500	Bacteroides xylanisolvens	S03	y = -4.21 +0.58 * x	0.58	-4.21	6316	y = -2.00 +1.61 * x	1.61	-2	21
BGISEQ500	Bacteroides xylanisolvens	S04	y = -3.74 -0.49 * x	-0.49	-3.74	5083	y = -0.59 -2.28 * x	-2.28	-0.59	14
BGISEQ500	Bacteroides xylanisolvens	S05	y = -3.83 -0.49 * x	-0.49	-3.83	3965	y = -0.97 -1.18 * x	-1.18	-0.97	22
BGISEQ500	Bacteroides xylanisolvens	S06	y = -3.48 -1.48 * x	-1.48	-3.48	4814	y = -2.41 +2.66 * x	2.66	-2.41	18
BGISEQ500	Bacteroides xylanisolvens	S07	y = -3.62 -1.00 * x	-1	-3.62	4132	y = -1.77 +1.19 * x	1.19	-1.77	20
BGISEQ500	Bacteroides xylanisolvens	S08	y = -2.93 -1.49 * x	-1.49	-2.93	1549	y = -0.77 -1.70 * x	-1.7	-0.77	22
BGISEQ500	Bacteroides xylanisolvens	S09	y = -3.86 -0.34 * x	-0.34	-3.86	5737	y = -1.36 -0.10 * x	-0.1	-1.36	21
BGISEQ500	Bacteroides xylanisolvens	S10	y = -3.83 -0.46 * x	-0.46	-3.83	5152	y = -1.58 -0.18 * x	-0.18	-1.58	20
BGISEQ500	Bacteroides xylanisolvens	S11	y = -3.96 +0.78 * x	0.78	-3.96	1673	y = 0.78 -4.57 * x	-4.57	0.78	15
BGISEQ500	Bacteroides xylanisolvens	S12	y = -4.34 +0.66 * x	0.66	-4.34	7244	y = -1.13 -0.92 * x	-0.92	-1.13	22
BGISEQ500	Bacteroides xylanisolvens	S13	y = -3.33 -1.41 * x	-1.41	-3.33	3165	y = -2.75 +1.10 * x	1.1	-2.75	89
BGISEQ500	Bacteroides xylanisolvens	S14	y = -3.66 -1.06 * x	-1.06	-3.66	4311	y = -0.80 -2.01 * x	-2.01	-0.8	97
BGISEQ500	Bacteroides xylanisolvens	S15	y = -4.43 +0.69 * x	0.69	-4.43	6595	y = -1.15 -1.40 * x	-1.4	-1.15	104
BGISEQ500	Bacteroides xylanisolvens	S16	y = -3.89 -0.54 * x	-0.54	-3.89	3928	y = 0.07 -3.42 * x	-3.42	0.07	102
BGISEQ500	Bacteroides xylanisolvens	S17	y = -3.92 -0.80 * x	-0.8	-3.92	4788	y = -2.18 +0.21 * x	0.21	-2.18	94
BGISEQ500	Bacteroides xylanisolvens	S18	y = -3.50 -0.55 * x	-0.55	-3.5	1983	y = -0.62 -2.28 * x	-2.28	-0.62	99
BGISEQ500	Bacteroides xylanisolvens	S19	y = -4.09 +0.15 * x	0.15	-4.09	5849	y = -2.41 +0.61 * x	0.61	-2.41	88
BGISEQ500	Bacteroides xylanisolvens	S20	y = -3.87 -0.45 * x	-0.45	-3.87	5263	y = -0.81 -1.99 * x	-1.99	-0.81	100
BGISEQ500	Bifidobacterium adolescentis	S02	y = -1.60 -2.83 * x	-2.83	-1.6	1431	y = -0.85 -0.50 * x	-0.5	-0.85	10
BGISEQ500	Bifidobacterium adolescentis	S03	y = -2.16 -2.09 * x	-2.09	-2.16	1906	y = 0.96 -3.74 * x	-3.74	0.96	18
BGISEQ500	Bifidobacterium adolescentis	S04	y = -3.33 -0.48 * x	-0.48	-3.33	2872	y = -1.19 -1.33 * x	-1.33	-1.19	104
BGISEQ500	Bifidobacterium adolescentis	S05	y = -2.40 -1.79 * x	-1.79	-2.4	2203	y = 0.13 -3.52 * x	-3.52	0.13	100
BGISEQ500	Bifidobacterium adolescentis	S07	y = -2.27 -1.91 * x	-1.91	-2.27	1923	y = -0.56 -2.33 * x	-2.33	-0.56	103
BGISEQ500	Bifidobacterium adolescentis	S08	y = -2.88 -0.99 * x	-0.99	-2.88	2254	y = -0.72 -2.08 * x	-2.08	-0.72	98
BGISEQ500	Bifidobacterium adolescentis	S09	y = -2.19 -1.94 * x	-1.94	-2.19	1649	y = -8.51 +11.51 * x	11.51	-8.51	11
BGISEQ500	Bifidobacterium adolescentis	S11	y = -2.98 -0.83 * x	-0.83	-2.98	2250	y = -0.75 -2.15 * x	-2.15	-0.75	99
BGISEQ500	Bifidobacterium adolescentis	S12	y = -0.82 -3.03 * x	-3.03	-0.82	282	y = -1.74 +0.82 * x	0.82	-1.74	12
BGISEQ500	Bifidobacterium adolescentis	S13	y = -1.05 -2.57 * x	-2.57	-1.05	265	y = -1.49 -0.64 * x	-0.64	-1.49	67
BGISEQ500	Bifidobacterium adolescentis	S14	y = -3.10 -0.85 * x	-0.85	-3.1	2852	y = -0.61 -2.16 * x	-2.16	-0.61	76
BGISEQ500	Bifidobacterium adolescentis	S15	y = -3.07 -0.83 * x	-0.83	-3.07	2616	y = -0.24 -2.77 * x	-2.77	-0.24	67
BGISEQ500	Bifidobacterium adolescentis	S16	y = -2.96 -0.99 * x	-0.99	-2.96	2772	y = -1.14 -1.35 * x	-1.35	-1.14	73
BGISEQ500	Bifidobacterium adolescentis	S17	y = -3.36 -0.17 * x	-0.17	-3.36	2195	y = -0.89 -1.71 * x	-1.71	-0.89	64
BGISEQ500	Bifidobacterium adolescentis	S18	y = 0.67 -5.51 * x	-5.51	0.67	208	y = -0.44 -2.00 * x	-2	-0.44	38
BGISEQ500	Bifidobacterium adolescentis	S19	y = -2.51 -1.53 * x	-1.53	-2.51	2047	y = -2.15 +0.32 * x	0.32	-2.15	75
BGISEQ500	Bifidobacterium adolescentis	S20	y = -2.89 -1.05 * x	-1.05	-2.89	2423	y = -0.85 -1.75 * x	-1.75	-0.85	75
BGISEQ500	Bifidobacterium longum	S02	y = -0.97 -3.40 * x	-3.4	-0.97	448	y = 0.10 -3.34 * x	-3.34	0.1	79
BGISEQ500	Bifidobacterium longum	S03	y = -2.21 -2.24 * x	-2.24	-2.21	2044	y = -0.72 -1.99 * x	-1.99	-0.72	80
BGISEQ500	Bifidobacterium longum	S04	y = -2.62 -1.62 * x	-1.62	-2.62	2698	y = -0.67 -1.60 * x	-1.6	-0.67	31
BGISEQ500	Bifidobacterium longum	S05	y = -1.69 -2.90 * x	-2.9	-1.69	1765	y = -1.58 -0.63 * x	-0.63	-1.58	75
BGISEQ500	Bifidobacterium longum	S06	y = -1.87 -2.67 * x	-2.67	-1.87	2081	y = 0.15 -3.33 * x	-3.33	0.15	75
BGISEQ500	Bifidobacterium longum	S07	y = -2.10 -2.23 * x	-2.23	-2.1	1998	y = -2.11 +0.50 * x	0.5	-2.11	51
BGISEQ500	Bifidobacterium longum	S09	y = -1.54 -2.88 * x	-2.88	-1.54	1220	y = -1.13 -1.10 * x	-1.1	-1.13	60
BGISEQ500	Bifidobacterium longum	S11	y = -2.41 -1.86 * x	-1.86	-2.41	2516	y = -2.35 +0.85 * x	0.85	-2.35	58
BGISEQ500	Bifidobacterium longum	S14	y = -2.61 -1.60 * x	-1.6	-2.61	2650	y = -0.92 -1.42 * x	-1.42	-0.92	54
BGISEQ500	Bifidobacterium longum	S15	y = -2.75 -1.45 * x	-1.45	-2.75	2987	y = -1.81 +0.00 * x	0	-1.81	58
BGISEQ500	Bifidobacterium longum	S16	y = -2.85 -1.53 * x	-1.53	-2.85	3648	y = -1.46 -0.57 * x	-0.57	-1.46	56
BGISEQ500	Bifidobacterium longum	S17	y = -1.85 -2.39 * x	-2.39	-1.85	981	y = -1.44 -0.59 * x	-0.59	-1.44	61
BGISEQ500	Bifidobacterium longum	S18	y = -2.45 -1.71 * x	-1.71	-2.45	2300	y = -1.74 -0.01 * x	-0.01	-1.74	44
BGISEQ500	Bifidobacterium longum	S19	y = -2.72 -1.37 * x	-1.37	-2.72	2637	y = -1.69 -0.18 * x	-0.18	-1.69	60
BGISEQ500	Bifidobacterium longum	S20	y = -2.69 -1.62 * x	-1.62	-2.69	3040	y = -0.90 -1.42 * x	-1.42	-0.9	53
BGISEQ500	Bilophila wadsworthia	S02	y = -2.56 -1.68 * x	-1.68	-2.56	2851	y = -1.55 -0.16 * x	-0.16	-1.55	36
BGISEQ500	Bilophila wadsworthia	S03	y = -4.19 +0.72 * x	0.72	-4.19	4932	y = 2.29 -5.86 * x	-5.86	2.29	17
BGISEQ500	Bilophila wadsworthia	S04	y = -3.94 +0.41 * x	0.41	-3.94	4188	y = -1.21 -0.96 * x	-0.96	-1.21	58
BGISEQ500	Bilophila wadsworthia	S05	y = -3.05 -1.03 * x	-1.03	-3.05	3635	y = -1.02 -1.28 * x	-1.28	-1.02	60
BGISEQ500	Bilophila wadsworthia	S06	y = -3.29 -0.64 * x	-0.64	-3.29	3754	y = -1.34 -0.74 * x	-0.74	-1.34	61
BGISEQ500	Bilophila wadsworthia	S07	y = -3.09 -0.94 * x	-0.94	-3.09	3599	y = -2.00 +0.06 * x	0.06	-2	59
BGISEQ500	Bilophila wadsworthia	S08	y = -4.50 +1.20 * x	1.2	-4.5	5495	y = -1.21 -0.97 * x	-0.97	-1.21	59
BGISEQ500	Bilophila wadsworthia	S09	y = -1.99 -2.35 * x	-2.35	-1.99	1854	y = -1.10 -1.13 * x	-1.13	-1.1	59
BGISEQ500	Bilophila wadsworthia	S10	y = -4.27 +0.93 * x	0.93	-4.27	4561	y = -1.47 -1.09 * x	-1.09	-1.47	71
BGISEQ500	Bilophila wadsworthia	S11	y = -2.25 -2.15 * x	-2.15	-2.25	2661	y = -2.43 +0.75 * x	0.75	-2.43	60
BGISEQ500	Bilophila wadsworthia	S12	y = -1.73 -2.76 * x	-2.76	-1.73	1776	y = 1.19 -5.37 * x	-5.37	1.19	76
BGISEQ500	Bilophila wadsworthia	S13	y = -1.66 -3.13 * x	-3.13	-1.66	642	y = -0.68 -2.18 * x	-2.18	-0.68	64
BGISEQ500	Bilophila wadsworthia	S14	y = -4.32 +1.09 * x	1.09	-4.32	4207	y = -3.08 +1.80 * x	1.8	-3.08	56
BGISEQ500	Bilophila wadsworthia	S15	y = -4.08 +0.62 * x	0.62	-4.08	4456	y = -3.50 +2.16 * x	2.16	-3.5	75
BGISEQ500	Bilophila wadsworthia	S16	y = -3.88 +0.28 * x	0.28	-3.88	4520	y = -2.62 +0.87 * x	0.87	-2.62	71
BGISEQ500	Bilophila wadsworthia	S17	y = -4.28 +0.93 * x	0.93	-4.28	3599	y = -3.61 +2.38 * x	2.38	-3.61	75
BGISEQ500	Bilophila wadsworthia	S18	y = -4.08 +0.70 * x	0.7	-4.08	3946	y = -3.57 +2.25 * x	2.25	-3.57	76
BGISEQ500	Bilophila wadsworthia	S19	y = -4.29 +0.91 * x	0.91	-4.29	4877	y = 1.27 -4.91 * x	-4.91	1.27	44
BGISEQ500	Bilophila wadsworthia	S20	y = -3.21 -0.79 * x	-0.79	-3.21	3867	y = -2.05 +0.21 * x	0.21	-2.05	59
BGISEQ500	Collinsella aerofaciens	S02	y = -1.89 -3.07 * x	-3.07	-1.89	2479	y = -1.07 -1.82 * x	-1.82	-1.07	79
BGISEQ500	Collinsella aerofaciens	S03	y = -1.35 -3.62 * x	-3.62	-1.35	1875	y = -2.61 +0.73 * x	0.73	-2.61	77
BGISEQ500	Collinsella aerofaciens	S04	y = -2.11 -2.89 * x	-2.89	-2.11	3030	y = -0.79 -2.01 * x	-2.01	-0.79	69
BGISEQ500	Collinsella aerofaciens	S05	y = -1.88 -2.90 * x	-2.9	-1.88	2151	y = -3.76 +2.70 * x	2.7	-3.76	58
BGISEQ500	Collinsella aerofaciens	S07	y = -1.68 -3.03 * x	-3.03	-1.68	1783	y = -2.16 +0.16 * x	0.16	-2.16	62
BGISEQ500	Collinsella aerofaciens	S08	y = -1.56 -3.81 * x	-3.81	-1.56	2875	y = -4.38 +3.44 * x	3.44	-4.38	77
BGISEQ500	Collinsella aerofaciens	S09	y = -1.75 -3.05 * x	-3.05	-1.75	2104	y = -2.74 +0.94 * x	0.94	-2.74	227
BGISEQ500	Collinsella aerofaciens	S10	y = -1.81 -3.29 * x	-3.29	-1.81	2882	y = -2.69 +0.77 * x	0.77	-2.69	228
BGISEQ500	Collinsella aerofaciens	S11	y = -1.82 -2.99 * x	-2.99	-1.82	2221	y = -2.75 +0.93 * x	0.93	-2.75	228
BGISEQ500	Collinsella aerofaciens	S12	y = -1.44 -2.91 * x	-2.91	-1.44	988	y = -2.51 +0.33 * x	0.33	-2.51	227
BGISEQ500	Collinsella aerofaciens	S13	y = -2.62 -1.49 * x	-1.49	-2.62	1911	y = -2.62 +0.61 * x	0.61	-2.62	228
BGISEQ500	Collinsella aerofaciens	S14	y = -1.81 -3.53 * x	-3.53	-1.81	3124	y = -2.80 +1.02 * x	1.02	-2.8	225
BGISEQ500	Collinsella aerofaciens	S15	y = -1.77 -3.40 * x	-3.4	-1.77	3026	y = -2.70 +0.81 * x	0.81	-2.7	227
BGISEQ500	Collinsella aerofaciens	S16	y = -1.22 -4.04 * x	-4.04	-1.22	2200	y = -2.74 +0.90 * x	0.9	-2.74	228
BGISEQ500	Collinsella aerofaciens	S17	y = -1.94 -2.70 * x	-2.7	-1.94	1634	y = -2.76 +0.88 * x	0.88	-2.76	226
BGISEQ500	Collinsella aerofaciens	S18	y = -2.30 -2.08 * x	-2.08	-2.3	1846	y = -2.68 +0.74 * x	0.74	-2.68	228
BGISEQ500	Collinsella aerofaciens	S19	y = -2.09 -2.99 * x	-2.99	-2.09	2984	y = -2.69 +0.44 * x	0.44	-2.69	197
BGISEQ500	Collinsella aerofaciens	S20	y = -1.95 -3.17 * x	-3.17	-1.95	2971	y = -0.68 -4.26 * x	-4.26	-0.68	73
BGISEQ500	Eubacterium hallii	S02	y = -4.42 +2.09 * x	2.09	-4.42	3584	y = -2.83 +1.15 * x	1.15	-2.83	227
BGISEQ500	Eubacterium hallii	S03	y = -4.20 +1.50 * x	1.5	-4.2	3444	y = -2.52 +0.36 * x	0.36	-2.52	228
BGISEQ500	Eubacterium hallii	S04	y = -4.38 +1.97 * x	1.97	-4.38	3673	y = -2.66 +0.71 * x	0.71	-2.66	227
BGISEQ500	Eubacterium hallii	S05	y = -4.12 +1.37 * x	1.37	-4.12	3512	y = -2.76 +0.96 * x	0.96	-2.76	228
BGISEQ500	Eubacterium hallii	S06	y = -4.35 +1.87 * x	1.87	-4.35	3622	y = -3.03 +1.65 * x	1.65	-3.03	226
BGISEQ500	Eubacterium hallii	S07	y = -3.69 +0.48 * x	0.48	-3.69	2754	y = -2.98 +1.52 * x	1.52	-2.98	227
BGISEQ500	Eubacterium hallii	S08	y = -4.59 +2.49 * x	2.49	-4.59	3676	y = -3.06 -0.04 * x	-0.04	-3.06	542
BGISEQ500	Eubacterium hallii	S09	y = -4.46 +2.18 * x	2.18	-4.46	3685	y = -3.11 -0.17 * x	-0.17	-3.11	497
BGISEQ500	Eubacterium hallii	S10	y = -4.42 +1.97 * x	1.97	-4.42	3562	y = -2.88 -0.34 * x	-0.34	-2.88	550
BGISEQ500	Eubacterium hallii	S11	y = -4.08 +1.35 * x	1.35	-4.08	3109	y = -0.30 -4.85 * x	-4.85	-0.3	501
BGISEQ500	Eubacterium hallii	S12	y = -3.37 -1.06 * x	-1.06	-3.37	2211	y = -2.21 -1.46 * x	-1.46	-2.21	522
BGISEQ500	Eubacterium hallii	S13	y = -2.38 -2.60 * x	-2.6	-2.38	1069	y = -1.05 -3.38 * x	-3.38	-1.05	538
BGISEQ500	Eubacterium hallii	S14	y = -3.97 +1.06 * x	1.06	-3.97	3139	y = -2.42 -1.27 * x	-1.27	-2.42	551
BGISEQ500	Eubacterium hallii	S15	y = -4.21 +1.57 * x	1.57	-4.21	3559	y = -3.76 +1.26 * x	1.26	-3.76	571
BGISEQ500	Eubacterium hallii	S16	y = -4.32 +1.91 * x	1.91	-4.32	3331	y = -3.49 +0.84 * x	0.84	-3.49	559
BGISEQ500	Eubacterium hallii	S17	y = -4.52 +2.42 * x	2.42	-4.52	3469	y = -2.33 -1.18 * x	-1.18	-2.33	557
BGISEQ500	Eubacterium hallii	S18	y = -4.39 +2.12 * x	2.12	-4.39	3236	y = -1.43 -2.59 * x	-2.59	-1.43	546
BGISEQ500	Eubacterium hallii	S19	y = -4.35 +1.94 * x	1.94	-4.35	3458	y = -1.71 -2.30 * x	-2.3	-1.71	505
BGISEQ500	Eubacterium hallii	S20	y = -4.23 +1.66 * x	1.66	-4.23	3410	y = -1.24 -3.08 * x	-3.08	-1.24	548
BGISEQ500	Faecalibacterium prausnitzii	S02	y = -4.21 -0.68 * x	-0.68	-4.21	19301	y = -4.07 +1.64 * x	1.64	-4.07	558
BGISEQ500	Faecalibacterium prausnitzii	S03	y = -3.71 -1.70 * x	-1.7	-3.71	16540	y = -0.74 -4.19 * x	-4.19	-0.74	467
BGISEQ500	Faecalibacterium prausnitzii	S04	y = -4.32 -0.66 * x	-0.66	-4.32	19987	y = -3.61 +1.27 * x	1.27	-3.61	361
BGISEQ500	Faecalibacterium prausnitzii	S05	y = -3.18 -2.52 * x	-2.52	-3.18	15777	y = -2.48 -0.91 * x	-0.91	-2.48	564
BGISEQ500	Faecalibacterium prausnitzii	S06	y = -3.92 -1.22 * x	-1.22	-3.92	17396	y = -2.75 -0.66 * x	-0.66	-2.75	539
BGISEQ500	Faecalibacterium prausnitzii	S07	y = -3.61 -1.65 * x	-1.65	-3.61	18442	y = -2.44 +0.33 * x	0.33	-2.44	181
BGISEQ500	Faecalibacterium prausnitzii	S08	y = -4.10 -1.10 * x	-1.1	-4.1	19728	y = -2.35 +0.14 * x	0.14	-2.35	178
BGISEQ500	Faecalibacterium prausnitzii	S09	y = -4.46 -0.39 * x	-0.39	-4.46	23715	y = -2.34 -0.09 * x	-0.09	-2.34	174
BGISEQ500	Faecalibacterium prausnitzii	S10	y = -4.70 +0.05 * x	0.05	-4.7	21948	y = -2.31 -0.35 * x	-0.35	-2.31	178
BGISEQ500	Faecalibacterium prausnitzii	S11	y = -3.95 -1.18 * x	-1.18	-3.95	20308	y = -2.20 -0.33 * x	-0.33	-2.2	178
BGISEQ500	Faecalibacterium prausnitzii	S12	y = -3.94 -1.16 * x	-1.16	-3.94	19497	y = -2.36 +0.25 * x	0.25	-2.36	168
BGISEQ500	Faecalibacterium prausnitzii	S13	y = -3.72 -1.48 * x	-1.48	-3.72	17457	y = -2.38 +0.24 * x	0.24	-2.38	178
BGISEQ500	Faecalibacterium prausnitzii	S14	y = -3.71 -1.54 * x	-1.54	-3.71	18112	y = -2.29 -0.03 * x	-0.03	-2.29	175
BGISEQ500	Faecalibacterium prausnitzii	S15	y = -4.48 -0.40 * x	-0.4	-4.48	21527	y = -2.59 +0.67 * x	0.67	-2.59	178
BGISEQ500	Faecalibacterium prausnitzii	S16	y = -3.43 -2.27 * x	-2.27	-3.43	15519	y = -2.29 -0.04 * x	-0.04	-2.29	180
BGISEQ500	Faecalibacterium prausnitzii	S17	y = -4.16 -0.52 * x	-0.52	-4.16	12482	y = -2.51 +0.38 * x	0.38	-2.51	179
BGISEQ500	Faecalibacterium prausnitzii	S18	y = -4.51 -0.35 * x	-0.35	-4.51	22871	y = -2.15 -0.40 * x	-0.4	-2.15	181
BGISEQ500	Faecalibacterium prausnitzii	S19	y = -3.69 -1.64 * x	-1.64	-3.69	17602	y = -2.41 +0.31 * x	0.31	-2.41	181
BGISEQ500	Faecalibacterium prausnitzii	S20	y = -4.37 -0.64 * x	-0.64	-4.37	21980	y = -2.25 -0.05 * x	-0.05	-2.25	180
BGISEQ500	Odoribacter splanchnicus	S02	y = -4.42 +1.84 * x	1.84	-4.42	4195	y = -2.74 +1.10 * x	1.1	-2.74	169
BGISEQ500	Odoribacter splanchnicus	S03	y = -4.23 +1.33 * x	1.33	-4.23	4158	y = -2.44 +0.38 * x	0.38	-2.44	180
BGISEQ500	Odoribacter splanchnicus	S04	y = -3.83 +0.41 * x	0.41	-3.83	3491	y = -2.30 +0.07 * x	0.07	-2.3	179
BGISEQ500	Odoribacter splanchnicus	S05	y = -3.63 -0.05 * x	-0.05	-3.63	3515	y = -2.26 -0.05 * x	-0.05	-2.26	179
BGISEQ500	Odoribacter splanchnicus	S06	y = -3.90 +0.64 * x	0.64	-3.9	3743	y = -2.22 +0.79 * x	0.79	-2.22	72
BGISEQ500	Odoribacter splanchnicus	S07	y = -4.17 +1.40 * x	1.4	-4.17	3507	y = -1.69 -0.60 * x	-0.6	-1.69	72
BGISEQ500	Odoribacter splanchnicus	S08	y = -4.17 +1.26 * x	1.26	-4.17	3822	y = -2.24 +0.42 * x	0.42	-2.24	72
BGISEQ500	Odoribacter splanchnicus	S09	y = -3.60 -0.08 * x	-0.08	-3.6	3402	y = -1.80 -0.47 * x	-0.47	-1.8	72
BGISEQ500	Odoribacter splanchnicus	S10	y = -4.15 +1.18 * x	1.18	-4.15	3847	y = -1.85 -0.07 * x	-0.07	-1.85	68
BGISEQ500	Odoribacter splanchnicus	S11	y = -4.29 +1.55 * x	1.55	-4.29	3896	y = -2.21 +0.11 * x	0.11	-2.21	70
BGISEQ500	Odoribacter splanchnicus	S12	y = -4.40 +1.71 * x	1.71	-4.4	4296	y = -1.51 -0.88 * x	-0.88	-1.51	72
BGISEQ500	Odoribacter splanchnicus	S13	y = -4.25 +1.31 * x	1.31	-4.25	4065	y = -1.44 -1.07 * x	-1.07	-1.44	73
BGISEQ500	Odoribacter splanchnicus	S14	y = -4.65 +2.25 * x	2.25	-4.65	4376	y = -2.03 +0.23 * x	0.23	-2.03	73
BGISEQ500	Odoribacter splanchnicus	S15	y = -4.36 +1.71 * x	1.71	-4.36	3966	y = -1.87 -0.34 * x	-0.34	-1.87	69
BGISEQ500	Odoribacter splanchnicus	S16	y = -4.50 +2.00 * x	2	-4.5	3607	y = -2.06 -0.05 * x	-0.05	-2.06	72
BGISEQ500	Odoribacter splanchnicus	S17	y = -4.35 +1.66 * x	1.66	-4.35	4054	y = -2.07 -0.04 * x	-0.04	-2.07	72
BGISEQ500	Odoribacter splanchnicus	S18	y = -4.44 +1.79 * x	1.79	-4.44	4262	y = -1.93 +0.03 * x	0.03	-1.93	72
BGISEQ500	Odoribacter splanchnicus	S19	y = -4.38 +1.72 * x	1.72	-4.38	4245	y = -1.67 -0.53 * x	-0.53	-1.67	69
BGISEQ500	Odoribacter splanchnicus	S20	y = -4.28 +1.59 * x	1.59	-4.28	3612	y = -2.28 -0.01 * x	-0.01	-2.28	72
BGISEQ500	Parabacteroides distasonis	S02	y = -4.49 +0.90 * x	0.9	-4.49	7946	y = -1.91 +0.04 * x	0.04	-1.91	70
BGISEQ500	Parabacteroides distasonis	S03	y = -4.07 +0.19 * x	0.19	-4.07	6762	y = -0.23 -4.17 * x	-4.17	-0.23	12
BGISEQ500	Parabacteroides distasonis	S04	y = -3.87 -0.16 * x	-0.16	-3.87	5969	y = -1.82 -0.31 * x	-0.31	-1.82	73
BGISEQ500	Parabacteroides distasonis	S05	y = -3.55 -1.10 * x	-1.1	-3.55	5129	y = -1.76 -0.21 * x	-0.21	-1.76	60
BGISEQ500	Parabacteroides distasonis	S06	y = -3.93 -0.04 * x	-0.04	-3.93	6151	y = -1.98 +0.29 * x	0.29	-1.98	68
BGISEQ500	Parabacteroides distasonis	S07	y = -3.50 -0.89 * x	-0.89	-3.5	4938	y = -1.99 +0.04 * x	0.04	-1.99	66
BGISEQ500	Parabacteroides distasonis	S08	y = -4.11 +0.34 * x	0.34	-4.11	6535	y = -1.59 -0.88 * x	-0.88	-1.59	67
BGISEQ500	Parabacteroides distasonis	S09	y = -4.01 +0.11 * x	0.11	-4.01	6410	y = -1.91 -0.01 * x	-0.01	-1.91	69
BGISEQ500	Parabacteroides distasonis	S10	y = -4.26 +0.60 * x	0.6	-4.26	6862	y = -1.77 -0.40 * x	-0.4	-1.77	65
BGISEQ500	Parabacteroides distasonis	S11	y = -3.87 -0.13 * x	-0.13	-3.87	5861	y = -2.49 +1.38 * x	1.38	-2.49	68
BGISEQ500	Parabacteroides distasonis	S12	y = -4.09 -0.16 * x	-0.16	-4.09	5699	y = -2.11 +0.48 * x	0.48	-2.11	69
BGISEQ500	Parabacteroides distasonis	S13	y = -4.09 +0.26 * x	0.26	-4.09	6140	y = -1.98 +0.05 * x	0.05	-1.98	68
BGISEQ500	Parabacteroides distasonis	S14	y = -4.44 +0.92 * x	0.92	-4.44	7457	y = -1.85 +0.12 * x	0.12	-1.85	57
BGISEQ500	Parabacteroides distasonis	S15	y = -4.17 +0.46 * x	0.46	-4.17	6115	y = -1.69 -0.73 * x	-0.73	-1.69	68
BGISEQ500	Parabacteroides distasonis	S16	y = -4.16 -0.10 * x	-0.1	-4.16	5538	y = -2.08 +0.28 * x	0.28	-2.08	68
BGISEQ500	Parabacteroides distasonis	S17	y = -4.51 +1.21 * x	1.21	-4.51	6977	y = -1.89 -0.06 * x	-0.06	-1.89	67
BGISEQ500	Parabacteroides distasonis	S18	y = -2.20 -3.07 * x	-3.07	-2.2	669	y = -1.81 -0.16 * x	-0.16	-1.81	65
BGISEQ500	Parabacteroides distasonis	S19	y = -4.45 +0.79 * x	0.79	-4.45	7743	y = -2.26 +0.76 * x	0.76	-2.26	68
BGISEQ500	Parabacteroides distasonis	S20	y = -4.20 +0.56 * x	0.56	-4.2	6492	y = -2.25 +0.55 * x	0.55	-2.25	69
BGISEQ500	Parabacteroides merdae	S02	y = -4.12 +0.96 * x	0.96	-4.12	4050	y = -2.46 +1.72 * x	1.72	-2.46	23
BGISEQ500	Parabacteroides merdae	S03	y = -4.48 +1.71 * x	1.71	-4.48	4767	y = -0.51 -1.66 * x	-1.66	-0.51	27
BGISEQ500	Parabacteroides merdae	S04	y = -4.14 +1.06 * x	1.06	-4.14	4157	y = -1.81 +0.61 * x	0.61	-1.81	27
BGISEQ500	Parabacteroides merdae	S05	y = -3.62 -0.10 * x	-0.1	-3.62	3745	y = -2.36 +1.51 * x	1.51	-2.36	27
BGISEQ500	Parabacteroides merdae	S07	y = -4.29 +1.18 * x	1.18	-4.29	4992	y = -0.53 -1.62 * x	-1.62	-0.53	27
BGISEQ500	Parabacteroides merdae	S08	y = -3.34 -0.74 * x	-0.74	-3.34	3631	y = -0.73 -1.29 * x	-1.29	-0.73	27
BGISEQ500	Parabacteroides merdae	S09	y = -3.97 +0.61 * x	0.61	-3.97	4131	y = 0.63 -3.59 * x	-3.59	0.63	23
BGISEQ500	Parabacteroides merdae	S10	y = -4.66 +2.05 * x	2.05	-4.66	4686	y = 0.29 -3.02 * x	-3.02	0.29	27
BGISEQ500	Parabacteroides merdae	S11	y = -3.35 -0.62 * x	-0.62	-3.35	3338	y = -1.20 -0.42 * x	-0.42	-1.2	27
BGISEQ500	Parabacteroides merdae	S12	y = -4.07 +0.83 * x	0.83	-4.07	3993	y = 4.91 -11.47 * x	-11.47	4.91	20
BGISEQ500	Parabacteroides merdae	S13	y = -3.93 +0.42 * x	0.42	-3.93	4394	y = -0.43 -2.59 * x	-2.59	-0.43	78
BGISEQ500	Parabacteroides merdae	S14	y = -4.63 +2.05 * x	2.05	-4.63	4722	y = -2.22 +0.32 * x	0.32	-2.22	75
BGISEQ500	Parabacteroides merdae	S15	y = -4.01 +0.77 * x	0.77	-4.01	3916	y = -0.77 -1.96 * x	-1.96	-0.77	72
BGISEQ500	Parabacteroides merdae	S16	y = -4.65 +2.08 * x	2.08	-4.65	4725	y = 0.17 -3.54 * x	-3.54	0.17	77
BGISEQ500	Parabacteroides merdae	S17	y = -4.76 +2.22 * x	2.22	-4.76	4995	y = -1.40 -0.92 * x	-0.92	-1.4	79
BGISEQ500	Parabacteroides merdae	S19	y = -4.39 +1.50 * x	1.5	-4.39	4496	y = 0.20 -3.47 * x	-3.47	0.2	54
BGISEQ500	Parabacteroides merdae	S20	y = -4.22 +1.03 * x	1.03	-4.22	4823	y = -1.51 -0.79 * x	-0.79	-1.51	47
BGISEQ500	Sutterella wadsworthensis	S02	y = -2.12 -2.44 * x	-2.44	-2.12	1704	y = -1.44 -1.06 * x	-1.06	-1.44	73
BGISEQ500	Sutterella wadsworthensis	S03	y = -4.01 +0.82 * x	0.82	-4.01	3182	y = -1.58 -0.54 * x	-0.54	-1.58	75
BGISEQ500	Sutterella wadsworthensis	S04	y = -3.93 +0.71 * x	0.71	-3.93	3033	y = -1.12 -1.37 * x	-1.37	-1.12	77
BGISEQ500	Sutterella wadsworthensis	S06	y = -2.96 -0.99 * x	-0.99	-2.96	2749	y = 3.80 -9.30 * x	-9.3	3.8	17
BGISEQ500	Sutterella wadsworthensis	S09	y = -3.86 +0.56 * x	0.56	-3.86	3141	y = -1.11 -1.53 * x	-1.53	-1.11	79
BGISEQ500	Sutterella wadsworthensis	S10	y = -4.18 +1.06 * x	1.06	-4.18	3506	y = -6.74 +8.91 * x	8.91	-6.74	10
BGISEQ500	Sutterella wadsworthensis	S11	y = -2.14 -2.13 * x	-2.13	-2.14	1621	y = -1.26 -1.06 * x	-1.06	-1.26	77
BGISEQ500	Sutterella wadsworthensis	S14	y = -3.76 +0.38 * x	0.38	-3.76	3104	y = -1.72 -0.30 * x	-0.3	-1.72	80
BGISEQ500	Sutterella wadsworthensis	S16	y = -3.56 +0.06 * x	0.06	-3.56	2897	y = -2.19 +0.59 * x	0.59	-2.19	52
BGISEQ500	Sutterella wadsworthensis	S20	y = -3.07 -0.81 * x	-0.81	-3.07	2733	y = -0.99 -1.52 * x	-1.52	-0.99	78
BGISEQ500	unclassified Alistipes sp. HGB5	S02	y = -1.00 -4.36 * x	-4.36	-1	733	y = -0.92 -2.27 * x	-2.27	-0.92	55
BGISEQ500	unclassified Alistipes sp. HGB5	S03	y = -2.83 -1.27 * x	-1.27	-2.83	2831	y = -1.73 -0.58 * x	-0.58	-1.73	56
BGISEQ500	unclassified Alistipes sp. HGB5	S04	y = -2.83 -1.27 * x	-1.27	-2.83	2613	y = -1.59 -0.42 * x	-0.42	-1.59	56
BGISEQ500	unclassified Alistipes sp. HGB5	S05	y = -2.46 -1.94 * x	-1.94	-2.46	2436	y = -1.72 -0.12 * x	-0.12	-1.72	55
BGISEQ500	unclassified Alistipes sp. HGB5	S06	y = -3.01 -0.96 * x	-0.96	-3.01	2935	y = -1.67 -0.28 * x	-0.28	-1.67	56
BGISEQ500	unclassified Alistipes sp. HGB5	S07	y = -3.70 +0.12 * x	0.12	-3.7	3681	y = -2.70 +0.84 * x	0.84	-2.7	26
BGISEQ500	unclassified Alistipes sp. HGB5	S08	y = -2.14 -2.98 * x	-2.98	-2.14	1625	y = -1.39 -1.00 * x	-1	-1.39	56
BGISEQ500	unclassified Alistipes sp. HGB5	S09	y = -1.62 -3.09 * x	-3.09	-1.62	1282	y = -1.64 -0.43 * x	-0.43	-1.64	56
BGISEQ500	unclassified Alistipes sp. HGB5	S10	y = -2.67 -1.91 * x	-1.91	-2.67	2810	y = -1.30 -1.05 * x	-1.05	-1.3	55
BGISEQ500	unclassified Alistipes sp. HGB5	S11	y = -3.47 -0.12 * x	-0.12	-3.47	2927	y = -0.99 -2.17 * x	-2.17	-0.99	54
BGISEQ500	unclassified Alistipes sp. HGB5	S12	y = -3.61 -0.07 * x	-0.07	-3.61	3438	y = -1.62 -0.48 * x	-0.48	-1.62	56
BGISEQ500	unclassified Alistipes sp. HGB5	S13	y = 0.03 -5.96 * x	-5.96	0.03	432	y = 0.21 -4.91 * x	-4.91	0.21	46
BGISEQ500	unclassified Alistipes sp. HGB5	S14	y = -3.10 -0.92 * x	-0.92	-3.1	2943	y = -1.91 +0.09 * x	0.09	-1.91	56
BGISEQ500	unclassified Alistipes sp. HGB5	S15	y = 0.01 -5.53 * x	-5.53	0.01	381	y = -0.98 -1.90 * x	-1.9	-0.98	56
BGISEQ500	unclassified Alistipes sp. HGB5	S16	y = -3.78 +0.40 * x	0.4	-3.78	3168	y = -1.64 -0.29 * x	-0.29	-1.64	56
BGISEQ500	unclassified Alistipes sp. HGB5	S17	y = -4.34 +1.36 * x	1.36	-4.34	3447	y = -0.95 -1.93 * x	-1.93	-0.95	54
BGISEQ500	unclassified Alistipes sp. HGB5	S18	y = -1.73 -2.77 * x	-2.77	-1.73	1470	y = -1.33 -1.17 * x	-1.17	-1.33	55
BGISEQ500	unclassified Alistipes sp. HGB5	S19	y = -3.63 +0.08 * x	0.08	-3.63	3363	y = -1.82 -0.04 * x	-0.04	-1.82	56
BGISEQ500	unclassified Alistipes sp. HGB5	S20	y = -0.30 -6.00 * x	-6	-0.3	733	y = -3.31 +2.35 * x	2.35	-3.31	89
BGISEQ500	unclassified Ruminococcus sp. SR1/5	S02	y = -3.59 -0.40 * x	-0.4	-3.59	3917	y = -3.71 +3.06 * x	3.06	-3.71	88
BGISEQ500	unclassified Ruminococcus sp. SR1/5	S03	y = -3.51 -0.56 * x	-0.56	-3.51	3828	y = -3.29 +2.33 * x	2.33	-3.29	90
BGISEQ500	unclassified Ruminococcus sp. SR1/5	S04	y = -4.55 +1.67 * x	1.67	-4.55	4770	y = -3.46 +2.61 * x	2.61	-3.46	90
BGISEQ500	unclassified Ruminococcus sp. SR1/5	S05	y = -4.47 +1.60 * x	1.6	-4.47	4238	y = -3.26 +2.31 * x	2.31	-3.26	89
BGISEQ500	unclassified Ruminococcus sp. SR1/5	S06	y = -4.25 +1.06 * x	1.06	-4.25	4294	y = -3.32 +2.37 * x	2.37	-3.32	90
BGISEQ500	unclassified Ruminococcus sp. SR1/5	S07	y = -1.85 -3.78 * x	-3.78	-1.85	1184	y = -3.86 +3.36 * x	3.36	-3.86	78
BGISEQ500	unclassified Ruminococcus sp. SR1/5	S08	y = -4.03 +0.68 * x	0.68	-4.03	4078	y = -3.45 +2.62 * x	2.62	-3.45	90
BGISEQ500	unclassified Ruminococcus sp. SR1/5	S09	y = -4.16 +0.92 * x	0.92	-4.16	4289	y = -3.23 +2.20 * x	2.2	-3.23	89
BGISEQ500	unclassified Ruminococcus sp. SR1/5	S10	y = -4.43 +1.52 * x	1.52	-4.43	4561	y = -2.91 +1.68 * x	1.68	-2.91	88
BGISEQ500	unclassified Ruminococcus sp. SR1/5	S11	y = -3.07 -1.43 * x	-1.43	-3.07	3287	y = -2.95 +1.74 * x	1.74	-2.95	90
BGISEQ500	unclassified Ruminococcus sp. SR1/5	S12	y = -3.49 -0.46 * x	-0.46	-3.49	3660	y = -3.07 +1.97 * x	1.97	-3.07	88
BGISEQ500	unclassified Ruminococcus sp. SR1/5	S13	y = -2.10 -3.39 * x	-3.39	-2.1	2223	y = -3.22 +2.19 * x	2.19	-3.22	89
BGISEQ500	unclassified Ruminococcus sp. SR1/5	S14	y = -3.59 -0.19 * x	-0.19	-3.59	3536	y = -3.06 +1.91 * x	1.91	-3.06	89
BGISEQ500	unclassified Ruminococcus sp. SR1/5	S15	y = -4.07 +0.77 * x	0.77	-4.07	4239	y = -3.68 +3.07 * x	3.07	-3.68	65
BGISEQ500	unclassified Ruminococcus sp. SR1/5	S16	y = -4.65 +2.02 * x	2.02	-4.65	4559	y = -2.92 +1.71 * x	1.71	-2.92	90
BGISEQ500	unclassified Ruminococcus sp. SR1/5	S17	y = -4.12 +0.91 * x	0.91	-4.12	4027	y = -0.70 -1.73 * x	-1.73	-0.7	38
BGISEQ500	unclassified Ruminococcus sp. SR1/5	S18	y = -4.09 +0.84 * x	0.84	-4.09	3923	y = -2.98 +1.81 * x	1.81	-2.98	89
BGISEQ500	unclassified Ruminococcus sp. SR1/5	S19	y = -4.25 +1.19 * x	1.19	-4.25	4182	y = -3.22 +1.72 * x	1.72	-3.22	128
BGISEQ500	unclassified Ruminococcus sp. SR1/5	S20	y = -4.54 +1.78 * x	1.78	-4.54	4363	y = -3.13 +1.51 * x	1.51	-3.13	127
HISEQ2000	Alistipes putredinis	S02	y = -5.36 +3.32 * x	3.32	-5.36	3073	y = -3.01 +1.41 * x	1.41	-3.01	128
HISEQ2000	Alistipes putredinis	S03	y = -5.24 +3.19 * x	3.19	-5.24	2660	y = -2.62 +0.71 * x	0.71	-2.62	127
HISEQ2000	Alistipes putredinis	S04	y = -4.63 +1.98 * x	1.98	-4.63	3076	y = -3.65 +2.32 * x	2.32	-3.65	126
HISEQ2000	Alistipes putredinis	S05	y = -5.47 +3.60 * x	3.6	-5.47	2783	y = -3.11 +1.61 * x	1.61	-3.11	127
HISEQ2000	Alistipes putredinis	S06	y = -4.89 +2.38 * x	2.38	-4.89	3457	y = -3.69 +2.46 * x	2.46	-3.69	126
HISEQ2000	Alistipes putredinis	S07	y = -5.21 +3.03 * x	3.03	-5.21	3133	y = -3.57 +2.26 * x	2.26	-3.57	125
HISEQ2000	Alistipes putredinis	S08	y = -4.53 +1.97 * x	1.97	-4.53	2156	y = -4.14 +2.88 * x	2.88	-4.14	125
HISEQ2000	Alistipes putredinis	S09	y = -5.17 +2.94 * x	2.94	-5.17	3141	y = -3.34 +1.94 * x	1.94	-3.34	127
HISEQ2000	Alistipes putredinis	S10	y = -5.02 +2.58 * x	2.58	-5.02	3384	y = -2.85 +1.09 * x	1.09	-2.85	127
HISEQ2000	Alistipes putredinis	S11	y = -4.92 +2.59 * x	2.59	-4.92	2724	y = -1.93 -0.50 * x	-0.5	-1.93	120
HISEQ2000	Alistipes putredinis	S12	y = -4.74 +2.10 * x	2.1	-4.74	3369	y = -3.31 +1.92 * x	1.92	-3.31	126
HISEQ2000	Alistipes putredinis	S13	y = -4.84 +2.43 * x	2.43	-4.84	2767	y = 2.36 -7.30 * x	-7.3	2.36	41
HISEQ2000	Alistipes putredinis	S14	y = -5.04 +2.76 * x	2.76	-5.04	3116	y = 1.27 -5.22 * x	-5.22	1.27	18
HISEQ2000	Alistipes putredinis	S15	y = -4.84 +2.32 * x	2.32	-4.84	3234	y = -3.01 +1.34 * x	1.34	-3.01	127
HISEQ2000	Alistipes putredinis	S16	y = -2.87 -0.81 * x	-0.81	-2.87	1331	y = -3.49 +2.16 * x	2.16	-3.49	124
HISEQ2000	Alistipes putredinis	S17	y = -4.77 +2.19 * x	2.19	-4.77	3342	y = 1.04 -5.88 * x	-5.88	1.04	34
HISEQ2000	Alistipes putredinis	S18	y = -1.50 -2.59 * x	-2.59	-1.5	557	y = -2.92 +1.66 * x	1.66	-2.92	170
HISEQ2000	Alistipes putredinis	S19	y = -5.33 +3.31 * x	3.31	-5.33	2882	y = -2.96 +1.72 * x	1.72	-2.96	167
HISEQ2000	Alistipes putredinis	S20	y = -4.93 +2.45 * x	2.45	-4.93	3542	y = -2.83 +1.41 * x	1.41	-2.83	166
HISEQ2000	Alistipes shahii	S02	y = -5.06 +2.27 * x	2.27	-5.06	3890	y = -3.35 +2.70 * x	2.7	-3.35	169
HISEQ2000	Alistipes shahii	S03	y = -4.32 +1.18 * x	1.18	-4.32	3280	y = -3.09 +2.09 * x	2.09	-3.09	167
HISEQ2000	Alistipes shahii	S04	y = -5.05 +2.35 * x	2.35	-5.05	3771	y = -2.80 +1.45 * x	1.45	-2.8	153
HISEQ2000	Alistipes shahii	S05	y = -4.50 +1.46 * x	1.46	-4.5	3215	y = -3.42 +2.86 * x	2.86	-3.42	168
HISEQ2000	Alistipes shahii	S06	y = -4.50 +1.50 * x	1.5	-4.5	3145	y = -3.31 +2.54 * x	2.54	-3.31	166
HISEQ2000	Alistipes shahii	S07	y = -5.50 +2.93 * x	2.93	-5.5	4238	y = -3.07 +1.98 * x	1.98	-3.07	166
HISEQ2000	Alistipes shahii	S08	y = -4.14 +0.87 * x	0.87	-4.14	2777	y = -3.12 +2.14 * x	2.14	-3.12	169
HISEQ2000	Alistipes shahii	S09	y = -4.43 +1.40 * x	1.4	-4.43	3094	y = -2.64 +1.04 * x	1.04	-2.64	168
HISEQ2000	Alistipes shahii	S10	y = -2.91 -1.44 * x	-1.44	-2.91	2778	y = -2.58 +0.90 * x	0.9	-2.58	169
HISEQ2000	Alistipes shahii	S11	y = -4.82 +1.95 * x	1.95	-4.82	3622	y = -2.74 +1.28 * x	1.28	-2.74	167
HISEQ2000	Alistipes shahii	S12	y = -4.76 +1.73 * x	1.73	-4.76	3864	y = -2.99 +1.75 * x	1.75	-2.99	170
HISEQ2000	Alistipes shahii	S13	y = -2.84 -1.44 * x	-1.44	-2.84	2661	y = -2.88 +1.64 * x	1.64	-2.88	159
HISEQ2000	Alistipes shahii	S14	y = -4.97 +2.15 * x	2.15	-4.97	3836	y = -2.77 +1.36 * x	1.36	-2.77	162
HISEQ2000	Alistipes shahii	S15	y = -1.07 -4.55 * x	-4.55	-1.07	1042	y = -2.59 +0.86 * x	0.86	-2.59	165
HISEQ2000	Alistipes shahii	S16	y = -1.00 -3.96 * x	-3.96	-1	538	y = -2.92 +1.70 * x	1.7	-2.92	170
HISEQ2000	Alistipes shahii	S17	y = -4.72 +1.53 * x	1.53	-4.72	3794	y = -2.14 +0.31 * x	0.31	-2.14	95
HISEQ2000	Alistipes shahii	S18	y = -4.16 +1.11 * x	1.11	-4.16	2603	y = -2.28 +0.90 * x	0.9	-2.28	76
HISEQ2000	Alistipes shahii	S19	y = -1.33 -3.89 * x	-3.89	-1.33	881	y = -2.16 +0.38 * x	0.38	-2.16	93
HISEQ2000	Alistipes shahii	S20	y = -5.03 +2.23 * x	2.23	-5.03	3863	y = -3.16 +2.69 * x	2.69	-3.16	94
HISEQ2000	Bacteroides dorei/vulgatus	S02	y = -4.88 +2.22 * x	2.22	-4.88	5326	y = -2.17 +0.37 * x	0.37	-2.17	95
HISEQ2000	Bacteroides dorei/vulgatus	S03	y = -4.63 +2.27 * x	2.27	-4.63	4042	y = -1.90 -0.18 * x	-0.18	-1.9	91
HISEQ2000	Bacteroides dorei/vulgatus	S04	y = -4.82 +2.43 * x	2.43	-4.82	4485	y = -2.66 +1.50 * x	1.5	-2.66	90
HISEQ2000	Bacteroides dorei/vulgatus	S05	y = -4.54 +1.83 * x	1.83	-4.54	4138	y = -2.79 +1.81 * x	1.81	-2.79	90
HISEQ2000	Bacteroides dorei/vulgatus	S06	y = -4.94 +2.75 * x	2.75	-4.94	4340	y = -2.55 +1.20 * x	1.2	-2.55	95
HISEQ2000	Bacteroides dorei/vulgatus	S07	y = -4.51 +1.94 * x	1.94	-4.51	3461	y = -2.06 -0.01 * x	-0.01	-2.06	94
HISEQ2000	Bacteroides dorei/vulgatus	S08	y = -5.11 +3.11 * x	3.11	-5.11	4229	y = -2.27 +0.88 * x	0.88	-2.27	95
HISEQ2000	Bacteroides dorei/vulgatus	S09	y = -4.28 +1.27 * x	1.27	-4.28	3711	y = -2.41 +0.97 * x	0.97	-2.41	96
HISEQ2000	Bacteroides dorei/vulgatus	S10	y = -4.53 +1.63 * x	1.63	-4.53	4648	y = -2.23 +0.81 * x	0.81	-2.23	88
HISEQ2000	Bacteroides dorei/vulgatus	S11	y = -4.46 +1.45 * x	1.45	-4.46	4442	y = -2.64 +1.49 * x	1.49	-2.64	95
HISEQ2000	Bacteroides dorei/vulgatus	S12	y = -4.67 +1.59 * x	1.59	-4.67	5094	y = -2.33 +0.92 * x	0.92	-2.33	90
HISEQ2000	Bacteroides dorei/vulgatus	S13	y = -4.55 +1.25 * x	1.25	-4.55	5568	y = -1.57 -1.06 * x	-1.06	-1.57	92
HISEQ2000	Bacteroides dorei/vulgatus	S14	y = -4.65 +1.78 * x	1.78	-4.65	4993	y = -1.81 -0.56 * x	-0.56	-1.81	93
HISEQ2000	Bacteroides dorei/vulgatus	S15	y = -4.83 +2.17 * x	2.17	-4.83	5530	y = -2.49 +1.45 * x	1.45	-2.49	84
HISEQ2000	Bacteroides dorei/vulgatus	S16	y = -4.50 +1.79 * x	1.79	-4.5	3684	y = -2.23 +1.00 * x	1	-2.23	63
HISEQ2000	Bacteroides dorei/vulgatus	S17	y = -4.37 +1.18 * x	1.18	-4.37	4222	y = -3.84 +3.66 * x	3.66	-3.84	61
HISEQ2000	Bacteroides dorei/vulgatus	S18	y = -4.10 +0.97 * x	0.97	-4.1	3536	y = -2.27 +1.08 * x	1.08	-2.27	65
HISEQ2000	Bacteroides dorei/vulgatus	S19	y = -4.93 +2.60 * x	2.6	-4.93	4688	y = -3.48 +3.29 * x	3.29	-3.48	60
HISEQ2000	Bacteroides dorei/vulgatus	S20	y = -4.83 +2.01 * x	2.01	-4.83	5420	y = -2.24 +0.23 * x	0.23	-2.24	63
HISEQ2000	Bacteroides dorei	S02	y = -4.59 +1.37 * x	1.37	-4.59	5089	y = -2.60 +1.02 * x	1.02	-2.6	54
HISEQ2000	Bacteroides dorei	S03	y = -4.70 +2.14 * x	2.14	-4.7	3004	y = -1.92 -0.98 * x	-0.98	-1.92	52
HISEQ2000	Bacteroides dorei	S04	y = -4.54 +1.71 * x	1.71	-4.54	5078	y = -2.03 +0.33 * x	0.33	-2.03	64
HISEQ2000	Bacteroides dorei	S05	y = -4.23 +0.95 * x	0.95	-4.23	4063	y = -2.75 +1.76 * x	1.76	-2.75	60
HISEQ2000	Bacteroides dorei	S06	y = -4.68 +1.90 * x	1.9	-4.68	5000	y = -2.99 +0.09 * x	0.09	-2.99	46
HISEQ2000	Bacteroides dorei	S07	y = -4.71 +2.30 * x	2.3	-4.71	4522	y = -2.25 +1.04 * x	1.04	-2.25	65
HISEQ2000	Bacteroides dorei	S08	y = -4.22 +0.69 * x	0.69	-4.22	3913	y = -2.29 +1.08 * x	1.08	-2.29	67
HISEQ2000	Bacteroides dorei	S09	y = -3.84 +0.19 * x	0.19	-3.84	3664	y = -1.80 -0.00 * x	0	-1.8	61
HISEQ2000	Bacteroides dorei	S10	y = -4.48 +1.15 * x	1.15	-4.48	4979	y = -1.18 -2.20 * x	-2.2	-1.18	57
HISEQ2000	Bacteroides dorei	S11	y = -3.71 -0.57 * x	-0.57	-3.71	4079	y = -2.37 +1.35 * x	1.35	-2.37	66
HISEQ2000	Bacteroides dorei	S12	y = -4.81 +1.39 * x	1.39	-4.81	5193	y = -1.74 -0.15 * x	-0.15	-1.74	58
HISEQ2000	Bacteroides dorei	S13	y = -4.23 +0.30 * x	0.3	-4.23	5518	y = -2.52 +1.82 * x	1.82	-2.52	51
HISEQ2000	Bacteroides dorei	S14	y = -4.20 +0.30 * x	0.3	-4.2	4239	y = -2.31 +1.26 * x	1.26	-2.31	63
HISEQ2000	Bacteroides dorei	S15	y = -4.77 +2.10 * x	2.1	-4.77	5427	y = -2.16 +1.16 * x	1.16	-2.16	34
HISEQ2000	Bacteroides dorei	S16	y = -4.83 +2.68 * x	2.68	-4.83	4398	y = -2.02 +0.23 * x	0.23	-2.02	32
HISEQ2000	Bacteroides dorei	S17	y = -4.52 +1.57 * x	1.57	-4.52	5159	y = -3.09 +3.41 * x	3.41	-3.09	22
HISEQ2000	Bacteroides dorei	S18	y = -3.59 -0.21 * x	-0.21	-3.59	3209	y = -2.05 +1.18 * x	1.18	-2.05	34
HISEQ2000	Bacteroides dorei	S19	y = -4.13 +0.41 * x	0.41	-4.13	3917	y = -2.54 +0.34 * x	0.34	-2.54	24
HISEQ2000	Bacteroides dorei	S20	y = -4.68 +1.79 * x	1.79	-4.68	5548	y = -0.12 -3.43 * x	-3.43	-0.12	20
HISEQ2000	Bacteroides ovatus	S02	y = -4.59 +1.07 * x	1.07	-4.59	8418	y = -2.97 +2.88 * x	2.88	-2.97	35
HISEQ2000	Bacteroides ovatus	S03	y = -4.00 -0.61 * x	-0.61	-4	6731	y = -2.42 +1.54 * x	1.54	-2.42	31
HISEQ2000	Bacteroides ovatus	S04	y = -4.23 +0.40 * x	0.4	-4.23	6810	y = -1.00 -0.23 * x	-0.23	-1	12
HISEQ2000	Bacteroides ovatus	S05	y = -4.16 +0.11 * x	0.11	-4.16	5204	y = -2.22 +1.39 * x	1.39	-2.22	31
HISEQ2000	Bacteroides ovatus	S06	y = -4.35 +0.69 * x	0.69	-4.35	6868	y = -1.98 +1.00 * x	1	-1.98	33
HISEQ2000	Bacteroides ovatus	S07	y = -4.16 -0.15 * x	-0.15	-4.16	5627	y = -2.80 +1.82 * x	1.82	-2.8	34
HISEQ2000	Bacteroides ovatus	S08	y = -4.39 +0.65 * x	0.65	-4.39	5206	y = -1.66 -1.15 * x	-1.15	-1.66	30
HISEQ2000	Bacteroides ovatus	S09	y = -4.25 -0.06 * x	-0.06	-4.25	6726	y = -2.35 +1.47 * x	1.47	-2.35	34
HISEQ2000	Bacteroides ovatus	S10	y = -4.33 +0.41 * x	0.41	-4.33	6954	y = -1.50 -0.19 * x	-0.19	-1.5	31
HISEQ2000	Bacteroides ovatus	S11	y = -4.32 -0.20 * x	-0.2	-4.32	4527	y = -1.78 +0.62 * x	0.62	-1.78	30
HISEQ2000	Bacteroides ovatus	S12	y = -4.47 +0.31 * x	0.31	-4.47	9691	y = -1.92 +0.79 * x	0.79	-1.92	33
HISEQ2000	Bacteroides ovatus	S13	y = -4.47 +0.55 * x	0.55	-4.47	8207	y = -3.07 +1.93 * x	1.93	-3.07	161
HISEQ2000	Bacteroides ovatus	S14	y = -4.23 +0.15 * x	0.15	-4.23	7598	y = -2.91 +1.66 * x	1.66	-2.91	147
HISEQ2000	Bacteroides ovatus	S15	y = -3.77 -1.49 * x	-1.49	-3.77	6422	y = -3.08 +1.98 * x	1.98	-3.08	160
HISEQ2000	Bacteroides ovatus	S16	y = -5.05 +2.18 * x	2.18	-5.05	8662	y = -4.17 +4.12 * x	4.12	-4.17	150
HISEQ2000	Bacteroides ovatus	S17	y = -4.11 +0.19 * x	0.19	-4.11	7103	y = -2.99 +1.78 * x	1.78	-2.99	160
HISEQ2000	Bacteroides ovatus	S18	y = -3.98 -0.41 * x	-0.41	-3.98	4818	y = -2.78 +1.26 * x	1.26	-2.78	156
HISEQ2000	Bacteroides ovatus	S19	y = -4.41 +0.67 * x	0.67	-4.41	7647	y = -3.64 +3.16 * x	3.16	-3.64	158
HISEQ2000	Bacteroides ovatus	S20	y = -4.22 -0.08 * x	-0.08	-4.22	6588	y = -3.17 +2.12 * x	2.12	-3.17	156
HISEQ2000	Bacteroides thetaiotaomicron	S02	y = -4.95 +2.41 * x	2.41	-4.95	6645	y = -3.12 +1.97 * x	1.97	-3.12	156
HISEQ2000	Bacteroides thetaiotaomicron	S04	y = -4.59 +1.51 * x	1.51	-4.59	5506	y = -2.96 +1.68 * x	1.68	-2.96	135
HISEQ2000	Bacteroides thetaiotaomicron	S05	y = -3.86 -0.20 * x	-0.2	-3.86	3366	y = -2.98 +1.76 * x	1.76	-2.98	160
HISEQ2000	Bacteroides thetaiotaomicron	S06	y = -4.80 +2.24 * x	2.24	-4.8	5735	y = -2.89 +1.48 * x	1.48	-2.89	159
HISEQ2000	Bacteroides thetaiotaomicron	S07	y = -4.16 +0.34 * x	0.34	-4.16	3847	y = -2.83 +1.40 * x	1.4	-2.83	161
HISEQ2000	Bacteroides thetaiotaomicron	S08	y = -2.82 -2.55 * x	-2.55	-2.82	3175	y = -3.42 +2.61 * x	2.61	-3.42	161
HISEQ2000	Bacteroides thetaiotaomicron	S09	y = -4.82 +2.19 * x	2.19	-4.82	5966	y = -3.17 +2.16 * x	2.16	-3.17	155
HISEQ2000	Bacteroides thetaiotaomicron	S10	y = -4.07 +0.25 * x	0.25	-4.07	4646	y = -3.38 +2.56 * x	2.56	-3.38	153
HISEQ2000	Bacteroides thetaiotaomicron	S11	y = -2.59 -2.99 * x	-2.99	-2.59	2138	y = -2.78 +1.27 * x	1.27	-2.78	152
HISEQ2000	Bacteroides thetaiotaomicron	S12	y = -5.02 +2.68 * x	2.68	-5.02	6417	y = -2.90 +1.58 * x	1.58	-2.9	157
HISEQ2000	Bacteroides thetaiotaomicron	S13	y = -4.30 +0.93 * x	0.93	-4.3	5873	y = -2.68 +2.82 * x	2.82	-2.68	22
HISEQ2000	Bacteroides thetaiotaomicron	S14	y = -4.29 +0.90 * x	0.9	-4.29	5529	y = -1.97 +1.33 * x	1.33	-1.97	20
HISEQ2000	Bacteroides thetaiotaomicron	S15	y = -3.38 -1.93 * x	-1.93	-3.38	5062	y = -2.99 +3.60 * x	3.6	-2.99	21
HISEQ2000	Bacteroides thetaiotaomicron	S16	y = -4.71 +1.95 * x	1.95	-4.71	5817	y = -2.46 +1.95 * x	1.95	-2.46	18
HISEQ2000	Bacteroides thetaiotaomicron	S17	y = -4.48 +1.36 * x	1.36	-4.48	5772	y = -3.78 +5.59 * x	5.59	-3.78	20
HISEQ2000	Bacteroides thetaiotaomicron	S18	y = -4.24 +0.85 * x	0.85	-4.24	4798	y = -2.23 +1.59 * x	1.59	-2.23	21
HISEQ2000	Bacteroides thetaiotaomicron	S19	y = -4.26 +0.71 * x	0.71	-4.26	4926	y = -0.31 -2.63 * x	-2.63	-0.31	11
HISEQ2000	Bacteroides thetaiotaomicron	S20	y = -2.15 -4.43 * x	-4.43	-2.15	2685	y = -1.95 +1.34 * x	1.34	-1.95	21
HISEQ2000	Bacteroides uniformis	S02	y = -5.29 +2.88 * x	2.88	-5.29	6215	y = -2.58 +2.92 * x	2.92	-2.58	21
HISEQ2000	Bacteroides uniformis	S03	y = -4.67 +1.94 * x	1.94	-4.67	4973	y = 0.39 -4.40 * x	-4.4	0.39	13
HISEQ2000	Bacteroides uniformis	S04	y = -4.91 +2.16 * x	2.16	-4.91	5712	y = -1.80 +0.83 * x	0.83	-1.8	22
HISEQ2000	Bacteroides uniformis	S05	y = -4.88 +1.99 * x	1.99	-4.88	5438	y = -1.33 -0.07 * x	-0.07	-1.33	17
HISEQ2000	Bacteroides uniformis	S06	y = -5.15 +2.65 * x	2.65	-5.15	6115	y = -1.53 +0.76 * x	0.76	-1.53	18
HISEQ2000	Bacteroides uniformis	S07	y = -4.93 +2.27 * x	2.27	-4.93	5788	y = -1.38 -0.36 * x	-0.36	-1.38	22
HISEQ2000	Bacteroides uniformis	S08	y = -5.34 +2.93 * x	2.93	-5.34	5987	y = -1.08 -0.64 * x	-0.64	-1.08	20
HISEQ2000	Bacteroides uniformis	S09	y = -4.91 +1.98 * x	1.98	-4.91	5753	y = -1.37 -0.88 * x	-0.88	-1.37	19
HISEQ2000	Bacteroides uniformis	S10	y = -4.53 +1.36 * x	1.36	-4.53	5851	y = 1.16 -5.58 * x	-5.58	1.16	12
HISEQ2000	Bacteroides uniformis	S11	y = -3.94 +0.34 * x	0.34	-3.94	4210	y = -3.36 +4.49 * x	4.49	-3.36	19
HISEQ2000	Bacteroides uniformis	S12	y = -5.18 +2.68 * x	2.68	-5.18	6715	y = -2.18 +0.25 * x	0.25	-2.18	103
HISEQ2000	Bacteroides uniformis	S13	y = -4.72 +1.62 * x	1.62	-4.72	6287	y = -2.58 +0.89 * x	0.89	-2.58	102
HISEQ2000	Bacteroides uniformis	S14	y = -4.85 +1.99 * x	1.99	-4.85	6171	y = -1.81 -0.34 * x	-0.34	-1.81	104
HISEQ2000	Bacteroides uniformis	S15	y = -4.92 +2.09 * x	2.09	-4.92	6182	y = -2.11 +0.17 * x	0.17	-2.11	105
HISEQ2000	Bacteroides uniformis	S16	y = -5.10 +2.65 * x	2.65	-5.1	6359	y = -4.04 +4.36 * x	4.36	-4.04	20
HISEQ2000	Bacteroides uniformis	S17	y = -5.05 +2.42 * x	2.42	-5.05	6412	y = -1.78 -0.47 * x	-0.47	-1.78	95
HISEQ2000	Bacteroides uniformis	S18	y = -4.34 +0.92 * x	0.92	-4.34	4992	y = -2.42 +0.63 * x	0.63	-2.42	102
HISEQ2000	Bacteroides uniformis	S19	y = -5.10 +2.56 * x	2.56	-5.1	6060	y = -1.92 -0.17 * x	-0.17	-1.92	103
HISEQ2000	Bacteroides uniformis	S20	y = -5.05 +2.45 * x	2.45	-5.05	6305	y = -1.37 -0.28 * x	-0.28	-1.37	29
HISEQ2000	Bacteroides xylanisolvens	S02	y = -4.08 +0.21 * x	0.21	-4.08	5401	y = -1.94 -0.12 * x	-0.12	-1.94	105
HISEQ2000	Bacteroides xylanisolvens	S03	y = -4.44 +1.25 * x	1.25	-4.44	5792	y = -1.71 +0.39 * x	0.39	-1.71	24
HISEQ2000	Bacteroides xylanisolvens	S04	y = -4.20 +0.60 * x	0.6	-4.2	4978	y = -0.91 -1.68 * x	-1.68	-0.91	74
HISEQ2000	Bacteroides xylanisolvens	S05	y = -4.44 +1.06 * x	1.06	-4.44	3238	y = -1.78 -0.38 * x	-0.38	-1.78	105
HISEQ2000	Bacteroides xylanisolvens	S06	y = -4.09 +0.29 * x	0.29	-4.09	4871	y = -1.60 -0.66 * x	-0.66	-1.6	105
HISEQ2000	Bacteroides xylanisolvens	S07	y = -4.13 +0.10 * x	0.1	-4.13	4175	y = -2.46 +0.76 * x	0.76	-2.46	104
HISEQ2000	Bacteroides xylanisolvens	S08	y = -3.62 +0.27 * x	0.27	-3.62	1444	y = -2.42 +0.73 * x	0.73	-2.42	101
HISEQ2000	Bacteroides xylanisolvens	S09	y = -4.06 +0.34 * x	0.34	-4.06	4918	y = -4.50 +3.73 * x	3.73	-4.5	37
HISEQ2000	Bacteroides xylanisolvens	S10	y = -4.02 +0.07 * x	0.07	-4.02	4778	y = -2.01 -0.00 * x	0	-2.01	105
HISEQ2000	Bacteroides xylanisolvens	S11	y = -4.29 +1.44 * x	1.44	-4.29	1879	y = -2.03 +0.29 * x	0.29	-2.03	55
HISEQ2000	Bacteroides xylanisolvens	S12	y = -4.81 +1.82 * x	1.82	-4.81	6992	y = -1.78 -0.24 * x	-0.24	-1.78	80
HISEQ2000	Bacteroides xylanisolvens	S13	y = -3.66 -0.54 * x	-0.54	-3.66	3018	y = -1.70 -0.47 * x	-0.47	-1.7	76
HISEQ2000	Bacteroides xylanisolvens	S14	y = -3.79 -0.62 * x	-0.62	-3.79	3951	y = -2.52 +0.96 * x	0.96	-2.52	79
HISEQ2000	Bacteroides xylanisolvens	S15	y = -4.58 +1.05 * x	1.05	-4.58	6213	y = -1.94 +0.05 * x	0.05	-1.94	79
HISEQ2000	Bacteroides xylanisolvens	S16	y = -4.11 +0.10 * x	0.1	-4.11	3650	y = -2.31 +0.62 * x	0.62	-2.31	72
HISEQ2000	Bacteroides xylanisolvens	S17	y = -4.03 -0.40 * x	-0.4	-4.03	3906	y = -6.68 +8.41 * x	8.41	-6.68	11
HISEQ2000	Bacteroides xylanisolvens	S18	y = -3.85 +0.52 * x	0.52	-3.85	1494	y = -1.24 -1.17 * x	-1.17	-1.24	77
HISEQ2000	Bacteroides xylanisolvens	S19	y = -4.33 +0.85 * x	0.85	-4.33	5132	y = 1.67 -5.22 * x	-5.22	1.67	27
HISEQ2000	Bacteroides xylanisolvens	S20	y = -4.14 +0.19 * x	0.19	-4.14	5005	y = -1.32 -0.92 * x	-0.92	-1.32	78
HISEQ2000	Bifidobacterium adolescentis	S02	y = -3.59 +0.34 * x	0.34	-3.59	1984	y = -1.46 +0.17 * x	0.17	-1.46	20
HISEQ2000	Bifidobacterium adolescentis	S03	y = -4.20 +1.22 * x	1.22	-4.2	2364	y = -1.53 -0.24 * x	-0.24	-1.53	38
HISEQ2000	Bifidobacterium adolescentis	S04	y = -4.55 +1.65 * x	1.65	-4.55	2721	y = -0.94 -1.61 * x	-1.61	-0.94	80
HISEQ2000	Bifidobacterium adolescentis	S05	y = -5.01 +2.41 * x	2.41	-5.01	2717	y = -1.66 -0.38 * x	-0.38	-1.66	79
HISEQ2000	Bifidobacterium adolescentis	S06	y = -0.72 -3.16 * x	-3.16	-0.72	244	y = -1.88 -0.06 * x	-0.06	-1.88	80
HISEQ2000	Bifidobacterium adolescentis	S07	y = -2.66 -1.06 * x	-1.06	-2.66	1514	y = -1.78 -0.41 * x	-0.41	-1.78	76
HISEQ2000	Bifidobacterium adolescentis	S08	y = -4.87 +2.40 * x	2.4	-4.87	2265	y = -1.96 +0.03 * x	0.03	-1.96	79
HISEQ2000	Bifidobacterium adolescentis	S09	y = -3.83 +0.77 * x	0.77	-3.83	1988	y = -1.59 -0.47 * x	-0.47	-1.59	77
HISEQ2000	Bifidobacterium adolescentis	S10	y = -1.63 -1.73 * x	-1.73	-1.63	346	y = -0.48 -2.12 * x	-2.12	-0.48	57
HISEQ2000	Bifidobacterium adolescentis	S11	y = -4.72 +1.98 * x	1.98	-4.72	2562	y = -1.37 -0.66 * x	-0.66	-1.37	61
HISEQ2000	Bifidobacterium adolescentis	S12	y = -1.34 -1.80 * x	-1.8	-1.34	202	y = -1.23 -0.93 * x	-0.93	-1.23	61
HISEQ2000	Bifidobacterium adolescentis	S13	y = -1.68 -2.34 * x	-2.34	-1.68	913	y = -1.60 -0.38 * x	-0.38	-1.6	61
HISEQ2000	Bifidobacterium adolescentis	S14	y = -4.60 +1.68 * x	1.68	-4.6	2864	y = -1.42 -0.61 * x	-0.61	-1.42	59
HISEQ2000	Bifidobacterium adolescentis	S15	y = -4.65 +1.78 * x	1.78	-4.65	2894	y = -1.38 -0.66 * x	-0.66	-1.38	59
HISEQ2000	Bifidobacterium adolescentis	S16	y = -5.15 +2.68 * x	2.68	-5.15	2869	y = -1.31 -0.79 * x	-0.79	-1.31	61
HISEQ2000	Bifidobacterium adolescentis	S17	y = -4.70 +2.04 * x	2.04	-4.7	2436	y = -2.63 +1.28 * x	1.28	-2.63	56
HISEQ2000	Bifidobacterium adolescentis	S18	y = 0.52 -5.82 * x	-5.82	0.52	399	y = -1.51 -0.47 * x	-0.47	-1.51	61
HISEQ2000	Bifidobacterium adolescentis	S19	y = -4.53 +1.70 * x	1.7	-4.53	2589	y = -1.44 -0.65 * x	-0.65	-1.44	60
HISEQ2000	Bifidobacterium adolescentis	S20	y = -4.52 +1.69 * x	1.69	-4.52	2534	y = -0.56 -2.03 * x	-2.03	-0.56	52
HISEQ2000	Bifidobacterium longum	S02	y = -2.03 -2.04 * x	-2.04	-2.03	1119	y = -2.08 +0.67 * x	0.67	-2.08	37
HISEQ2000	Bifidobacterium longum	S03	y = -3.83 +0.33 * x	0.33	-3.83	3061	y = -1.04 -1.21 * x	-1.21	-1.04	59
HISEQ2000	Bifidobacterium longum	S04	y = -3.01 -0.82 * x	-0.82	-3.01	2266	y = -2.04 +0.39 * x	0.39	-2.04	60
HISEQ2000	Bifidobacterium longum	S05	y = -4.03 +0.69 * x	0.69	-4.03	3045	y = -0.87 -1.50 * x	-1.5	-0.87	61
HISEQ2000	Bifidobacterium longum	S06	y = -3.99 +0.76 * x	0.76	-3.99	2737	y = -0.01 -3.09 * x	-3.09	-0.01	59
HISEQ2000	Bifidobacterium longum	S07	y = -2.54 -1.32 * x	-1.32	-2.54	1632	y = -2.42 +0.98 * x	0.98	-2.42	60
HISEQ2000	Bifidobacterium longum	S08	y = -0.69 -3.86 * x	-3.86	-0.69	264	y = -1.05 -1.20 * x	-1.2	-1.05	60
HISEQ2000	Bifidobacterium longum	S09	y = -3.15 -0.57 * x	-0.57	-3.15	2366	y = -2.40 +0.19 * x	0.19	-2.4	81
HISEQ2000	Bifidobacterium longum	S10	y = -2.13 -1.64 * x	-1.64	-2.13	415	y = -3.36 +1.84 * x	1.84	-3.36	84
HISEQ2000	Bifidobacterium longum	S11	y = -4.01 +0.68 * x	0.68	-4.01	3074	y = -3.29 +1.83 * x	1.83	-3.29	77
HISEQ2000	Bifidobacterium longum	S12	y = -0.91 -3.22 * x	-3.22	-0.91	282	y = -6.32 +6.41 * x	6.41	-6.32	85
HISEQ2000	Bifidobacterium longum	S13	y = -1.65 -2.39 * x	-2.39	-1.65	720	y = -19.70 +27.26 * x	27.26	-19.7	12
HISEQ2000	Bifidobacterium longum	S14	y = -3.64 +0.11 * x	0.11	-3.64	2868	y = -0.33 -2.58 * x	-2.58	-0.33	63
HISEQ2000	Bifidobacterium longum	S15	y = -4.06 +0.66 * x	0.66	-4.06	3425	y = -3.54 +2.04 * x	2.04	-3.54	81
HISEQ2000	Bifidobacterium longum	S16	y = -4.48 +1.17 * x	1.17	-4.48	3922	y = -5.21 +4.78 * x	4.78	-5.21	84
HISEQ2000	Bifidobacterium longum	S17	y = -2.85 -1.09 * x	-1.09	-2.85	1985	y = -3.01 +1.22 * x	1.22	-3.01	87
HISEQ2000	Bifidobacterium longum	S18	y = -3.60 +0.17 * x	0.17	-3.6	2503	y = -2.75 +0.83 * x	0.83	-2.75	82
HISEQ2000	Bifidobacterium longum	S19	y = -4.32 +1.10 * x	1.1	-4.32	3376	y = -3.36 +2.10 * x	2.1	-3.36	68
HISEQ2000	Bifidobacterium longum	S20	y = -3.84 +0.22 * x	0.22	-3.84	3413	y = -3.10 +1.38 * x	1.38	-3.1	79
HISEQ2000	Bilophila wadsworthia	S02	y = -3.62 +0.09 * x	0.09	-3.62	3037	y = -1.51 -1.01 * x	-1.01	-1.51	79
HISEQ2000	Bilophila wadsworthia	S03	y = -5.24 +2.55 * x	2.55	-5.24	4760	y = -4.64 +3.88 * x	3.88	-4.64	86
HISEQ2000	Bilophila wadsworthia	S04	y = -4.89 +2.03 * x	2.03	-4.89	4185	y = -3.84 +2.57 * x	2.57	-3.84	82
HISEQ2000	Bilophila wadsworthia	S05	y = -4.28 +1.08 * x	1.08	-4.28	3589	y = -4.92 +4.33 * x	4.33	-4.92	66
HISEQ2000	Bilophila wadsworthia	S06	y = -4.24 +1.00 * x	1	-4.24	3648	y = -4.85 +4.15 * x	4.15	-4.85	76
HISEQ2000	Bilophila wadsworthia	S07	y = -4.01 +0.66 * x	0.66	-4.01	3476	y = -4.05 +2.82 * x	2.82	-4.05	86
HISEQ2000	Bilophila wadsworthia	S08	y = -6.34 +4.28 * x	4.28	-6.34	5281	y = -3.26 +2.25 * x	2.25	-3.26	224
HISEQ2000	Bilophila wadsworthia	S09	y = -2.71 -1.16 * x	-1.16	-2.71	2039	y = -3.15 +1.94 * x	1.94	-3.15	226
HISEQ2000	Bilophila wadsworthia	S10	y = -5.05 +2.26 * x	2.26	-5.05	4339	y = -3.42 +2.64 * x	2.64	-3.42	198
HISEQ2000	Bilophila wadsworthia	S11	y = -3.30 -0.42 * x	-0.42	-3.3	2901	y = -3.65 +3.24 * x	3.24	-3.65	225
HISEQ2000	Bilophila wadsworthia	S12	y = -2.92 -0.87 * x	-0.87	-2.92	2192	y = -3.64 +3.18 * x	3.18	-3.64	226
HISEQ2000	Bilophila wadsworthia	S13	y = -2.49 -1.83 * x	-1.83	-2.49	1193	y = -1.40 -1.17 * x	-1.17	-1.4	62
HISEQ2000	Bilophila wadsworthia	S14	y = -5.27 +2.70 * x	2.7	-5.27	4027	y = -3.92 +3.87 * x	3.87	-3.92	223
HISEQ2000	Bilophila wadsworthia	S15	y = -4.88 +2.02 * x	2.02	-4.88	4150	y = -3.58 +3.04 * x	3.04	-3.58	227
HISEQ2000	Bilophila wadsworthia	S16	y = -5.25 +2.61 * x	2.61	-5.25	4364	y = -3.48 +2.72 * x	2.72	-3.48	226
HISEQ2000	Bilophila wadsworthia	S17	y = -4.68 +1.61 * x	1.61	-4.68	3250	y = -3.47 +2.73 * x	2.73	-3.47	221
HISEQ2000	Bilophila wadsworthia	S18	y = -4.51 +1.49 * x	1.49	-4.51	3611	y = -2.29 -0.33 * x	-0.33	-2.29	179
HISEQ2000	Bilophila wadsworthia	S19	y = -5.19 +2.46 * x	2.46	-5.19	4678	y = -2.04 -1.35 * x	-1.35	-2.04	121
HISEQ2000	Bilophila wadsworthia	S20	y = -4.37 +1.22 * x	1.22	-4.37	3836	y = -2.76 +0.89 * x	0.89	-2.76	220
HISEQ2000	Collinsella aerofaciens	S02	y = -3.22 -1.07 * x	-1.07	-3.22	3040	y = -3.22 +2.13 * x	2.13	-3.22	224
HISEQ2000	Collinsella aerofaciens	S03	y = -2.40 -2.20 * x	-2.2	-2.4	2667	y = -3.40 +2.55 * x	2.55	-3.4	223
HISEQ2000	Collinsella aerofaciens	S04	y = -2.50 -1.87 * x	-1.87	-2.5	2362	y = -3.01 +1.63 * x	1.63	-3.01	228
HISEQ2000	Collinsella aerofaciens	S05	y = -3.36 -0.91 * x	-0.91	-3.36	3396	y = -3.00 +1.55 * x	1.55	-3	222
HISEQ2000	Collinsella aerofaciens	S06	y = -6.70 +6.19 * x	6.19	-6.7	190	y = -3.18 +2.04 * x	2.04	-3.18	228
HISEQ2000	Collinsella aerofaciens	S07	y = -2.22 -1.85 * x	-1.85	-2.22	1446	y = -4.06 +1.70 * x	1.7	-4.06	560
HISEQ2000	Collinsella aerofaciens	S08	y = -3.53 -0.57 * x	-0.57	-3.53	3039	y = -3.60 +0.92 * x	0.92	-3.6	553
HISEQ2000	Collinsella aerofaciens	S09	y = -3.08 -1.24 * x	-1.24	-3.08	3109	y = -3.39 +0.58 * x	0.58	-3.39	562
HISEQ2000	Collinsella aerofaciens	S10	y = -2.98 -1.51 * x	-1.51	-2.98	3405	y = -1.66 -2.44 * x	-2.44	-1.66	560
HISEQ2000	Collinsella aerofaciens	S11	y = -2.97 -1.37 * x	-1.37	-2.97	2981	y = -2.77 -0.30 * x	-0.3	-2.77	561
HISEQ2000	Collinsella aerofaciens	S12	y = -2.18 -2.12 * x	-2.12	-2.18	1626	y = -1.99 -1.77 * x	-1.77	-1.99	533
HISEQ2000	Collinsella aerofaciens	S13	y = -2.90 -1.40 * x	-1.4	-2.9	2678	y = -3.79 +1.12 * x	1.12	-3.79	572
HISEQ2000	Collinsella aerofaciens	S14	y = -2.83 -1.76 * x	-1.76	-2.83	3195	y = -4.30 +2.27 * x	2.27	-4.3	574
HISEQ2000	Collinsella aerofaciens	S15	y = -3.10 -1.45 * x	-1.45	-3.1	3802	y = -4.09 +1.92 * x	1.92	-4.09	567
HISEQ2000	Collinsella aerofaciens	S16	y = -2.63 -1.88 * x	-1.88	-2.63	2750	y = -2.93 -0.03 * x	-0.03	-2.93	570
HISEQ2000	Collinsella aerofaciens	S17	y = -2.76 -1.65 * x	-1.65	-2.76	2059	y = -2.00 -1.56 * x	-1.56	-2	566
HISEQ2000	Collinsella aerofaciens	S18	y = -3.13 -0.99 * x	-0.99	-3.13	2396	y = -2.69 -0.67 * x	-0.67	-2.69	551
HISEQ2000	Collinsella aerofaciens	S19	y = -3.18 -1.36 * x	-1.36	-3.18	3554	y = -1.73 -2.11 * x	-2.11	-1.73	568
HISEQ2000	Collinsella aerofaciens	S20	y = -2.89 -1.46 * x	-1.46	-2.89	2929	y = -4.50 +2.44 * x	2.44	-4.5	569
HISEQ2000	Eubacterium hallii	S02	y = -4.74 +3.06 * x	3.06	-4.74	3108	y = -1.38 -3.06 * x	-3.06	-1.38	477
HISEQ2000	Eubacterium hallii	S03	y = -4.43 +2.18 * x	2.18	-4.43	3057	y = -3.81 +1.57 * x	1.57	-3.81	366
HISEQ2000	Eubacterium hallii	S04	y = -3.74 +0.65 * x	0.65	-3.74	2020	y = -3.19 +0.29 * x	0.29	-3.19	571
HISEQ2000	Eubacterium hallii	S05	y = -4.57 +2.65 * x	2.65	-4.57	2939	y = -2.65 -0.64 * x	-0.64	-2.65	562
HISEQ2000	Eubacterium hallii	S06	y = -4.77 +3.01 * x	3.01	-4.77	3030	y = -2.68 +0.80 * x	0.8	-2.68	181
HISEQ2000	Eubacterium hallii	S07	y = -2.48 -1.49 * x	-1.49	-2.48	712	y = -2.82 +1.17 * x	1.17	-2.82	175
HISEQ2000	Eubacterium hallii	S08	y = -4.89 +3.43 * x	3.43	-4.89	2941	y = -2.60 +0.41 * x	0.41	-2.6	174
HISEQ2000	Eubacterium hallii	S09	y = -4.74 +2.99 * x	2.99	-4.74	3298	y = -3.34 +1.03 * x	1.03	-3.34	165
HISEQ2000	Eubacterium hallii	S10	y = -4.62 +2.59 * x	2.59	-4.62	3158	y = -2.76 +0.76 * x	0.76	-2.76	178
HISEQ2000	Eubacterium hallii	S11	y = -4.18 +1.69 * x	1.69	-4.18	2659	y = -2.83 +1.26 * x	1.26	-2.83	166
HISEQ2000	Eubacterium hallii	S12	y = -3.58 -0.51 * x	-0.51	-3.58	2019	y = -2.90 +1.26 * x	1.26	-2.9	172
HISEQ2000	Eubacterium hallii	S13	y = -2.41 -3.05 * x	-3.05	-2.41	1491	y = -3.21 +1.90 * x	1.9	-3.21	163
HISEQ2000	Eubacterium hallii	S14	y = -3.86 +0.91 * x	0.91	-3.86	2569	y = -2.93 +1.30 * x	1.3	-2.93	177
HISEQ2000	Eubacterium hallii	S15	y = -4.45 +2.28 * x	2.28	-4.45	3252	y = -2.62 +0.59 * x	0.59	-2.62	177
HISEQ2000	Eubacterium hallii	S16	y = -4.35 +2.06 * x	2.06	-4.35	2718	y = -2.94 +1.16 * x	1.16	-2.94	179
HISEQ2000	Eubacterium hallii	S17	y = -4.70 +2.94 * x	2.94	-4.7	3417	y = -2.57 +0.41 * x	0.41	-2.57	181
HISEQ2000	Eubacterium hallii	S18	y = -4.20 +1.72 * x	1.72	-4.2	2715	y = -2.75 +1.02 * x	1.02	-2.75	179
HISEQ2000	Eubacterium hallii	S19	y = -4.81 +3.11 * x	3.11	-4.81	3478	y = -2.66 +0.85 * x	0.85	-2.66	180
HISEQ2000	Eubacterium hallii	S20	y = -4.08 +1.44 * x	1.44	-4.08	2571	y = -2.77 +1.15 * x	1.15	-2.77	169
HISEQ2000	Faecalibacterium prausnitzii	S02	y = -4.86 +0.53 * x	0.53	-4.86	18380	y = -2.35 +0.17 * x	0.17	-2.35	177
HISEQ2000	Faecalibacterium prausnitzii	S03	y = -4.62 +0.01 * x	0.01	-4.62	17934	y = -2.49 +0.47 * x	0.47	-2.49	179
HISEQ2000	Faecalibacterium prausnitzii	S04	y = -5.02 +0.63 * x	0.63	-5.02	19318	y = -2.79 +1.09 * x	1.09	-2.79	179
HISEQ2000	Faecalibacterium prausnitzii	S05	y = -4.22 -0.66 * x	-0.66	-4.22	16702	y = -3.03 +2.48 * x	2.48	-3.03	70
HISEQ2000	Faecalibacterium prausnitzii	S06	y = -4.87 +0.57 * x	0.57	-4.87	18018	y = -2.38 +0.86 * x	0.86	-2.38	70
HISEQ2000	Faecalibacterium prausnitzii	S07	y = -3.88 -1.03 * x	-1.03	-3.88	15453	y = -2.64 +1.18 * x	1.18	-2.64	70
HISEQ2000	Faecalibacterium prausnitzii	S08	y = -5.10 +0.76 * x	0.76	-5.1	18778	y = -2.67 +1.28 * x	1.28	-2.67	68
HISEQ2000	Faecalibacterium prausnitzii	S09	y = -5.60 +1.64 * x	1.64	-5.6	23586	y = -2.15 +0.54 * x	0.54	-2.15	68
HISEQ2000	Faecalibacterium prausnitzii	S10	y = -5.47 +1.46 * x	1.46	-5.47	21503	y = -2.10 -0.21 * x	-0.21	-2.1	68
HISEQ2000	Faecalibacterium prausnitzii	S11	y = -4.86 +0.45 * x	0.45	-4.86	20480	y = -3.15 +2.68 * x	2.68	-3.15	71
HISEQ2000	Faecalibacterium prausnitzii	S12	y = -4.69 +0.24 * x	0.24	-4.69	19016	y = -2.06 +0.27 * x	0.27	-2.06	70
HISEQ2000	Faecalibacterium prausnitzii	S13	y = -4.33 -0.41 * x	-0.41	-4.33	18458	y = -2.18 +0.46 * x	0.46	-2.18	72
HISEQ2000	Faecalibacterium prausnitzii	S14	y = -4.51 -0.14 * x	-0.14	-4.51	19359	y = -2.90 +1.78 * x	1.78	-2.9	69
HISEQ2000	Faecalibacterium prausnitzii	S15	y = -5.44 +1.30 * x	1.3	-5.44	22225	y = -2.69 +1.37 * x	1.37	-2.69	70
HISEQ2000	Faecalibacterium prausnitzii	S16	y = -4.15 -0.88 * x	-0.88	-4.15	14629	y = -2.65 +1.21 * x	1.21	-2.65	72
HISEQ2000	Faecalibacterium prausnitzii	S17	y = -5.03 +1.00 * x	1	-5.03	12122	y = -2.30 +0.84 * x	0.84	-2.3	73
HISEQ2000	Faecalibacterium prausnitzii	S18	y = -5.16 +0.85 * x	0.85	-5.16	22048	y = -1.70 -0.48 * x	-0.48	-1.7	68
HISEQ2000	Faecalibacterium prausnitzii	S19	y = -4.39 -0.40 * x	-0.4	-4.39	18621	y = -2.78 +1.13 * x	1.13	-2.78	71
HISEQ2000	Faecalibacterium prausnitzii	S20	y = -5.22 +0.96 * x	0.96	-5.22	21910	y = -2.06 +0.31 * x	0.31	-2.06	69
HISEQ2000	Odoribacter splanchnicus	S02	y = -4.73 +2.58 * x	2.58	-4.73	3813	y = -2.81 +1.85 * x	1.85	-2.81	73
HISEQ2000	Odoribacter splanchnicus	S03	y = -4.42 +1.82 * x	1.82	-4.42	3737	y = -2.10 +0.55 * x	0.55	-2.1	60
HISEQ2000	Odoribacter splanchnicus	S04	y = -4.28 +1.45 * x	1.45	-4.28	3483	y = -2.30 +1.00 * x	1	-2.3	68
HISEQ2000	Odoribacter splanchnicus	S05	y = -3.69 +0.01 * x	0.01	-3.69	2783	y = -2.15 +0.45 * x	0.45	-2.15	66
HISEQ2000	Odoribacter splanchnicus	S06	y = -4.50 +2.05 * x	2.05	-4.5	3529	y = -2.99 +2.28 * x	2.28	-2.99	63
HISEQ2000	Odoribacter splanchnicus	S07	y = -4.62 +2.48 * x	2.48	-4.62	3366	y = -2.45 +1.19 * x	1.19	-2.45	69
HISEQ2000	Odoribacter splanchnicus	S08	y = -4.51 +2.15 * x	2.15	-4.51	3198	y = -3.39 +3.19 * x	3.19	-3.39	63
HISEQ2000	Odoribacter splanchnicus	S09	y = -3.73 +0.28 * x	0.28	-3.73	2820	y = -2.84 +2.14 * x	2.14	-2.84	67
HISEQ2000	Odoribacter splanchnicus	S10	y = -4.20 +1.35 * x	1.35	-4.2	3505	y = -2.26 +0.78 * x	0.78	-2.26	68
HISEQ2000	Odoribacter splanchnicus	S11	y = -4.43 +1.93 * x	1.93	-4.43	3495	y = -2.00 +0.08 * x	0.08	-2	61
HISEQ2000	Odoribacter splanchnicus	S12	y = -4.71 +2.42 * x	2.42	-4.71	3946	y = -1.70 -0.23 * x	-0.23	-1.7	55
HISEQ2000	Odoribacter splanchnicus	S13	y = -4.29 +1.40 * x	1.4	-4.29	3720	y = -1.99 -0.02 * x	-0.02	-1.99	66
HISEQ2000	Odoribacter splanchnicus	S14	y = -4.77 +2.58 * x	2.58	-4.77	4109	y = -2.66 +1.56 * x	1.56	-2.66	67
HISEQ2000	Odoribacter splanchnicus	S15	y = -4.45 +1.95 * x	1.95	-4.45	3822	y = -2.24 +0.71 * x	0.71	-2.24	67
HISEQ2000	Odoribacter splanchnicus	S16	y = -4.62 +2.32 * x	2.32	-4.62	3327	y = -2.35 +1.02 * x	1.02	-2.35	65
HISEQ2000	Odoribacter splanchnicus	S17	y = -4.30 +1.56 * x	1.56	-4.3	3815	y = -2.39 +1.04 * x	1.04	-2.39	68
HISEQ2000	Odoribacter splanchnicus	S18	y = -4.27 +1.40 * x	1.4	-4.27	3746	y = -2.56 +1.24 * x	1.24	-2.56	68
HISEQ2000	Odoribacter splanchnicus	S19	y = -4.46 +1.97 * x	1.97	-4.46	3748	y = -2.10 +1.05 * x	1.05	-2.1	26
HISEQ2000	Odoribacter splanchnicus	S20	y = -4.38 +1.88 * x	1.88	-4.38	3386	y = -2.04 +1.01 * x	1.01	-2.04	27
HISEQ2000	Parabacteroides distasonis	S02	y = -4.99 +2.06 * x	2.06	-4.99	7540	y = -1.78 +0.57 * x	0.57	-1.78	27
HISEQ2000	Parabacteroides distasonis	S03	y = -4.45 +1.12 * x	1.12	-4.45	6308	y = -3.26 +3.49 * x	3.49	-3.26	12
HISEQ2000	Parabacteroides distasonis	S04	y = -4.36 +0.92 * x	0.92	-4.36	5858	y = -1.16 -0.56 * x	-0.56	-1.16	27
HISEQ2000	Parabacteroides distasonis	S05	y = -4.29 +0.57 * x	0.57	-4.29	4694	y = -0.85 -1.04 * x	-1.04	-0.85	27
HISEQ2000	Parabacteroides distasonis	S06	y = -4.57 +1.48 * x	1.48	-4.57	6040	y = -1.42 -0.08 * x	-0.08	-1.42	27
HISEQ2000	Parabacteroides distasonis	S07	y = -3.99 +0.16 * x	0.16	-3.99	4791	y = -0.60 -1.53 * x	-1.53	-0.6	27
HISEQ2000	Parabacteroides distasonis	S08	y = -4.81 +1.94 * x	1.94	-4.81	6049	y = -0.53 -1.33 * x	-1.33	-0.53	15
HISEQ2000	Parabacteroides distasonis	S09	y = -4.26 +0.75 * x	0.75	-4.26	5771	y = -1.30 -0.27 * x	-0.27	-1.3	27
HISEQ2000	Parabacteroides distasonis	S10	y = -4.51 +1.19 * x	1.19	-4.51	6733	y = -1.83 +0.65 * x	0.65	-1.83	27
HISEQ2000	Parabacteroides distasonis	S11	y = -4.26 +0.77 * x	0.77	-4.26	5607	y = 2.69 -7.81 * x	-7.81	2.69	23
HISEQ2000	Parabacteroides distasonis	S12	y = -4.50 +0.84 * x	0.84	-4.5	5492	y = -2.51 +0.92 * x	0.92	-2.51	78
HISEQ2000	Parabacteroides distasonis	S13	y = -4.37 +0.85 * x	0.85	-4.37	5957	y = -2.42 +0.72 * x	0.72	-2.42	79
HISEQ2000	Parabacteroides distasonis	S14	y = -4.77 +1.67 * x	1.67	-4.77	7319	y = -2.58 +1.03 * x	1.03	-2.58	76
HISEQ2000	Parabacteroides distasonis	S15	y = -4.47 +1.14 * x	1.14	-4.47	6209	y = -1.78 -0.23 * x	-0.23	-1.78	77
HISEQ2000	Parabacteroides distasonis	S16	y = -4.56 +0.92 * x	0.92	-4.56	5398	y = -2.33 +0.66 * x	0.66	-2.33	79
HISEQ2000	Parabacteroides distasonis	S17	y = -4.71 +1.73 * x	1.73	-4.71	6658	y = -1.31 -1.12 * x	-1.12	-1.31	75
HISEQ2000	Parabacteroides distasonis	S19	y = -4.77 +1.58 * x	1.58	-4.77	7175	y = -0.15 -2.99 * x	-2.99	-0.15	64
HISEQ2000	Parabacteroides distasonis	S20	y = -4.52 +1.34 * x	1.34	-4.52	6243	y = -1.40 -1.10 * x	-1.1	-1.4	76
HISEQ2000	Parabacteroides merdae	S02	y = -4.58 +2.08 * x	2.08	-4.58	3696	y = -1.50 -0.64 * x	-0.64	-1.5	76
HISEQ2000	Parabacteroides merdae	S03	y = -5.03 +3.00 * x	3	-5.03	4398	y = -1.89 -0.07 * x	-0.07	-1.89	79
HISEQ2000	Parabacteroides merdae	S04	y = -4.72 +2.37 * x	2.37	-4.72	4007	y = 0.57 -4.23 * x	-4.23	0.57	26
HISEQ2000	Parabacteroides merdae	S05	y = -4.06 +1.01 * x	1.01	-4.06	3190	y = -0.93 -1.70 * x	-1.7	-0.93	79
HISEQ2000	Parabacteroides merdae	S07	y = -4.83 +2.42 * x	2.42	-4.83	4796	y = -3.23 +3.02 * x	3.02	-3.23	12
HISEQ2000	Parabacteroides merdae	S08	y = -4.36 +1.56 * x	1.56	-4.36	3364	y = -2.69 +1.31 * x	1.31	-2.69	79
HISEQ2000	Parabacteroides merdae	S09	y = -4.24 +1.33 * x	1.33	-4.24	3589	y = -2.21 +0.52 * x	0.52	-2.21	80
HISEQ2000	Parabacteroides merdae	S10	y = -4.95 +2.71 * x	2.71	-4.95	4498	y = -1.77 -0.25 * x	-0.25	-1.77	67
HISEQ2000	Parabacteroides merdae	S11	y = -3.60 +0.00 * x	0	-3.6	3002	y = -2.03 +0.21 * x	0.21	-2.03	79
HISEQ2000	Parabacteroides merdae	S12	y = -4.51 +1.89 * x	1.89	-4.51	3667	y = -1.37 -1.24 * x	-1.24	-1.37	54
HISEQ2000	Parabacteroides merdae	S13	y = -4.10 +0.90 * x	0.9	-4.1	4006	y = -1.75 -0.88 * x	-0.88	-1.75	56
HISEQ2000	Parabacteroides merdae	S14	y = -4.95 +2.81 * x	2.81	-4.95	4508	y = -2.31 +0.96 * x	0.96	-2.31	54
HISEQ2000	Parabacteroides merdae	S15	y = -4.22 +1.30 * x	1.3	-4.22	3718	y = -1.93 +0.30 * x	0.3	-1.93	55
HISEQ2000	Parabacteroides merdae	S16	y = -5.22 +3.38 * x	3.38	-5.22	4525	y = -2.09 +0.64 * x	0.64	-2.09	55
HISEQ2000	Parabacteroides merdae	S17	y = -4.92 +2.63 * x	2.63	-4.92	4799	y = -1.88 -0.10 * x	-0.1	-1.88	53
HISEQ2000	Parabacteroides merdae	S19	y = -4.60 +2.05 * x	2.05	-4.6	4057	y = -2.13 +0.59 * x	0.59	-2.13	54
HISEQ2000	Parabacteroides merdae	S20	y = -4.55 +1.85 * x	1.85	-4.55	4520	y = -1.66 -0.29 * x	-0.29	-1.66	55
HISEQ2000	Sutterella wadsworthensis	S02	y = -2.69 -1.39 * x	-1.39	-2.69	1860	y = -1.36 -1.69 * x	-1.69	-1.36	49
HISEQ2000	Sutterella wadsworthensis	S03	y = -4.82 +2.30 * x	2.3	-4.82	3115	y = -1.49 -0.80 * x	-0.8	-1.49	55
HISEQ2000	Sutterella wadsworthensis	S04	y = -4.86 +2.35 * x	2.35	-4.86	3196	y = 1.16 -6.94 * x	-6.94	1.16	38
HISEQ2000	Sutterella wadsworthensis	S05	y = -2.22 -1.12 * x	-1.12	-2.22	443	y = -1.88 -0.20 * x	-0.2	-1.88	52
HISEQ2000	Sutterella wadsworthensis	S06	y = -3.96 +0.81 * x	0.81	-3.96	2822	y = -1.55 -0.86 * x	-0.86	-1.55	56
HISEQ2000	Sutterella wadsworthensis	S09	y = -4.09 +1.01 * x	1.01	-4.09	2938	y = -1.80 +0.02 * x	0.02	-1.8	56
HISEQ2000	Sutterella wadsworthensis	S10	y = -4.74 +2.05 * x	2.05	-4.74	3503	y = -1.14 -1.56 * x	-1.56	-1.14	54
HISEQ2000	Sutterella wadsworthensis	S11	y = -2.72 -1.15 * x	-1.15	-2.72	1744	y = -1.32 -1.79 * x	-1.79	-1.32	53
HISEQ2000	Sutterella wadsworthensis	S13	y = -2.17 -1.52 * x	-1.52	-2.17	581	y = -2.66 +1.80 * x	1.8	-2.66	56
HISEQ2000	Sutterella wadsworthensis	S14	y = -4.36 +1.48 * x	1.48	-4.36	3090	y = -1.39 -1.02 * x	-1.02	-1.39	90
HISEQ2000	Sutterella wadsworthensis	S16	y = -4.69 +2.04 * x	2.04	-4.69	3028	y = -3.32 +1.80 * x	1.8	-3.32	127
HISEQ2000	Sutterella wadsworthensis	S20	y = -4.16 +1.10 * x	1.1	-4.16	3004	y = -2.32 +0.21 * x	0.21	-2.32	170
HISEQ2000	unclassified Alistipes sp. HGB5	S02	y = -1.47 -3.49 * x	-3.49	-1.47	743	y = -1.51 -1.20 * x	-1.2	-1.51	97
HISEQ2000	unclassified Alistipes sp. HGB5	S03	y = -3.97 +0.74 * x	0.74	-3.97	2869	y = -2.10 +0.40 * x	0.4	-2.1	66
HISEQ2000	unclassified Alistipes sp. HGB5	S04	y = -3.64 +0.15 * x	0.15	-3.64	2690	y = -0.70 -2.77 * x	-2.77	-0.7	24
HISEQ2000	unclassified Alistipes sp. HGB5	S05	y = -3.63 +0.17 * x	0.17	-3.63	2482	y = -2.16 -0.13 * x	-0.13	-2.16	163
HISEQ2000	unclassified Alistipes sp. HGB5	S06	y = -4.19 +1.11 * x	1.11	-4.19	2909	y = -1.98 +0.97 * x	0.97	-1.98	22
HISEQ2000	unclassified Alistipes sp. HGB5	S07	y = -4.98 +2.33 * x	2.33	-4.98	3678	y = -0.93 -1.80 * x	-1.8	-0.93	101
HISEQ2000	unclassified Alistipes sp. HGB5	S08	y = -3.31 -0.73 * x	-0.73	-3.31	2094	y = -0.71 -2.06 * x	-2.06	-0.71	79
HISEQ2000	unclassified Alistipes sp. HGB5	S09	y = -1.92 -2.47 * x	-2.47	-1.92	1313	y = -0.85 -1.55 * x	-1.55	-0.85	58
HISEQ2000	unclassified Alistipes sp. HGB5	S10	y = -3.15 -0.95 * x	-0.95	-3.15	2742	y = -2.73 +0.81 * x	0.81	-2.73	79
HISEQ2000	unclassified Alistipes sp. HGB5	S11	y = -4.67 +1.94 * x	1.94	-4.67	2904	y = -2.71 +0.85 * x	0.85	-2.71	228
HISEQ2000	unclassified Alistipes sp. HGB5	S12	y = -4.83 +2.06 * x	2.06	-4.83	3381	y = -2.77 -0.47 * x	-0.47	-2.77	561
HISEQ2000	unclassified Alistipes sp. HGB5	S13	y = 0.05 -5.83 * x	-5.83	0.05	411	y = -2.54 +0.59 * x	0.59	-2.54	173
HISEQ2000	unclassified Alistipes sp. HGB5	S14	y = -3.71 +0.22 * x	0.22	-3.71	2800	y = -1.76 -0.56 * x	-0.56	-1.76	71
HISEQ2000	unclassified Alistipes sp. HGB5	S15	y = -0.46 -4.48 * x	-4.48	-0.46	335	y = -2.21 +0.56 * x	0.56	-2.21	69
HISEQ2000	unclassified Alistipes sp. HGB5	S16	y = -5.16 +2.79 * x	2.79	-5.16	3041	y = -0.48 -1.69 * x	-1.69	-0.48	27
HISEQ2000	unclassified Alistipes sp. HGB5	S17	y = -5.15 +2.73 * x	2.73	-5.15	3350	y = 0.11 -3.82 * x	-3.82	0.11	21
HISEQ2000	unclassified Alistipes sp. HGB5	S18	y = -2.26 -1.72 * x	-1.72	-2.26	1291	y = -1.67 -0.24 * x	-0.24	-1.67	56
HISEQ2000	unclassified Alistipes sp. HGB5	S19	y = -4.62 +1.81 * x	1.81	-4.62	3286	y = -3.08 +1.99 * x	1.99	-3.08	90
HISEQ2000	unclassified Alistipes sp. HGB5	S20	y = -0.58 -5.35 * x	-5.35	-0.58	678	y = -3.15 +1.61 * x	1.61	-3.15	127
HISEQ2000	unclassified Ruminococcus sp. SR1/5	S02	y = -4.14 +0.94 * x	0.94	-4.14	3731	y = -2.64 +0.96 * x	0.96	-2.64	169
HISEQ2000	unclassified Ruminococcus sp. SR1/5	S03	y = -3.48 -0.62 * x	-0.62	-3.48	3365	y = -1.90 -0.29 * x	-0.29	-1.9	96
HISEQ2000	unclassified Ruminococcus sp. SR1/5	S04	y = -3.97 +0.76 * x	0.76	-3.97	3318	y = -2.41 +1.07 * x	1.07	-2.41	66
HISEQ2000	unclassified Ruminococcus sp. SR1/5	S05	y = -5.15 +3.18 * x	3.18	-5.15	4095	y = -1.36 -0.22 * x	-0.22	-1.36	18
HISEQ2000	unclassified Ruminococcus sp. SR1/5	S06	y = -4.58 +1.93 * x	1.93	-4.58	3884	y = -3.15 +2.07 * x	2.07	-3.15	162
HISEQ2000	unclassified Ruminococcus sp. SR1/5	S08	y = -3.80 +0.40 * x	0.4	-3.8	2939	y = -1.03 -1.30 * x	-1.3	-1.03	21
HISEQ2000	unclassified Ruminococcus sp. SR1/5	S09	y = -4.49 +1.71 * x	1.71	-4.49	3984	y = -2.30 +0.45 * x	0.45	-2.3	104
HISEQ2000	unclassified Ruminococcus sp. SR1/5	S10	y = -5.06 +2.93 * x	2.93	-5.06	4401	y = -1.73 -0.32 * x	-0.32	-1.73	80
HISEQ2000	unclassified Ruminococcus sp. SR1/5	S11	y = -2.81 -1.84 * x	-1.84	-2.81	2574	y = -1.35 -0.72 * x	-0.72	-1.35	60
HISEQ2000	unclassified Ruminococcus sp. SR1/5	S12	y = -4.04 +0.85 * x	0.85	-4.04	3572	y = -3.02 +1.31 * x	1.31	-3.02	84
HISEQ2000	unclassified Ruminococcus sp. SR1/5	S13	y = -2.42 -2.81 * x	-2.81	-2.42	2570	y = -3.04 +1.66 * x	1.66	-3.04	222
HISEQ2000	unclassified Ruminococcus sp. SR1/5	S14	y = -3.22 -0.97 * x	-0.97	-3.22	2969	y = -3.40 +0.76 * x	0.76	-3.4	569
HISEQ2000	unclassified Ruminococcus sp. SR1/5	S15	y = -4.06 +0.83 * x	0.83	-4.06	3801	y = -2.44 +0.31 * x	0.31	-2.44	171
HISEQ2000	unclassified Ruminococcus sp. SR1/5	S16	y = -5.21 +3.32 * x	3.32	-5.21	4304	y = -2.19 +0.42 * x	0.42	-2.19	71
HISEQ2000	unclassified Ruminococcus sp. SR1/5	S17	y = -4.38 +1.50 * x	1.5	-4.38	3957	y = -2.37 +0.93 * x	0.93	-2.37	69
HISEQ2000	unclassified Ruminococcus sp. SR1/5	S18	y = -3.46 -0.46 * x	-0.46	-3.46	3149	y = -1.17 -0.52 * x	-0.52	-1.17	27
HISEQ2000	unclassified Ruminococcus sp. SR1/5	S19	y = -4.88 +2.59 * x	2.59	-4.88	4140	y = 5.19 -12.49 * x	-12.49	5.19	26
HISEQ2000	unclassified Ruminococcus sp. SR1/5	S20	y = -3.90 +0.62 * x	0.62	-3.9	3272	y = -1.71 -0.42 * x	-0.42	-1.71	53
BGISEQ500	Alistipes shahii	S16	y = -0.50 -4.94 * x	-4.94	-0.5	543	NA	NA	NA	NA
BGISEQ500	Bacteroides thetaiotaomicron	S03	y = -2.77 -1.53 * x	-1.53	-2.77	668	NA	NA	NA	NA
BGISEQ500	Bifidobacterium adolescentis	S06	y = -1.08 -1.68 * x	-1.68	-1.08	75	NA	NA	NA	NA
BGISEQ500	Bifidobacterium adolescentis	S10	y = -0.85 -2.89 * x	-2.89	-0.85	243	NA	NA	NA	NA
BGISEQ500	Bifidobacterium longum	S08	y = -0.44 -3.91 * x	-3.91	-0.44	158	NA	NA	NA	NA
BGISEQ500	Bifidobacterium longum	S10	y = -0.22 -4.66 * x	-4.66	-0.22	143	NA	NA	NA	NA
BGISEQ500	Bifidobacterium longum	S12	y = -0.41 -3.98 * x	-3.98	-0.41	169	NA	NA	NA	NA
BGISEQ500	Bifidobacterium longum	S13	y = -1.34 -2.13 * x	-2.13	-1.34	116	NA	NA	NA	NA
BGISEQ500	Collinsella aerofaciens	S06	y = -4.70 +3.53 * x	3.53	-4.7	132	NA	NA	NA	NA
BGISEQ500	Parabacteroides merdae	S06	y = -0.63 -5.53 * x	-5.53	-0.63	224	NA	NA	NA	NA
BGISEQ500	Parabacteroides merdae	S18	y = -0.70 -4.89 * x	-4.89	-0.7	276	NA	NA	NA	NA
BGISEQ500	Sutterella wadsworthensis	S05	y = -1.40 -1.86 * x	-1.86	-1.4	54	NA	NA	NA	NA
BGISEQ500	Sutterella wadsworthensis	S07	y = -1.91 -0.69 * x	-0.69	-1.91	43	NA	NA	NA	NA
BGISEQ500	Sutterella wadsworthensis	S08	y = -1.98 -0.76 * x	-0.76	-1.98	48	NA	NA	NA	NA
BGISEQ500	Sutterella wadsworthensis	S12	y = -0.79 -3.63 * x	-3.63	-0.79	100	NA	NA	NA	NA
BGISEQ500	Sutterella wadsworthensis	S13	y = -1.01 -3.13 * x	-3.13	-1.01	125	NA	NA	NA	NA
BGISEQ500	Sutterella wadsworthensis	S15	y = -0.97 -1.98 * x	-1.98	-0.97	91	NA	NA	NA	NA
BGISEQ500	Sutterella wadsworthensis	S17	y = -4.24 +2.89 * x	2.89	-4.24	41	NA	NA	NA	NA
BGISEQ500	Sutterella wadsworthensis	S18	y = -2.63 -0.79 * x	-0.79	-2.63	74	NA	NA	NA	NA
BGISEQ500	Sutterella wadsworthensis	S19	y = -0.95 -2.34 * x	-2.34	-0.95	73	NA	NA	NA	NA
HISEQ2000	Bacteroides thetaiotaomicron	S03	y = -2.99 -1.07 * x	-1.07	-2.99	643	NA	NA	NA	NA
HISEQ2000	Parabacteroides distasonis	S18	y = -2.16 -2.91 * x	-2.91	-2.16	556	NA	NA	NA	NA
HISEQ2000	Parabacteroides merdae	S06	y = -0.58 -5.57 * x	-5.57	-0.58	258	NA	NA	NA	NA
HISEQ2000	Parabacteroides merdae	S18	y = -1.54 -2.81 * x	-2.81	-1.54	226	NA	NA	NA	NA
HISEQ2000	Sutterella wadsworthensis	S07	y = -2.17 -0.75 * x	-0.75	-2.17	182	NA	NA	NA	NA
HISEQ2000	Sutterella wadsworthensis	S08	y = -1.73 -2.02 * x	-2.02	-1.73	308	NA	NA	NA	NA
HISEQ2000	Sutterella wadsworthensis	S12	y = 2.28 -8.49 * x	-8.49	2.28	29	NA	NA	NA	NA
HISEQ2000	Sutterella wadsworthensis	S15	y = -2.23 -1.02 * x	-1.02	-2.23	436	NA	NA	NA	NA
HISEQ2000	Sutterella wadsworthensis	S17	y = -2.36 -0.68 * x	-0.68	-2.36	91	NA	NA	NA	NA
HISEQ2000	Sutterella wadsworthensis	S18	y = -1.94 -1.81 * x	-1.81	-1.94	80	NA	NA	NA	NA
HISEQ2000	Sutterella wadsworthensis	S19	y = -1.19 -2.05 * x	-2.05	-1.19	118	NA	NA	NA	NA
HISEQ2000	unclassified Ruminococcus sp. SR1/5	S07	y = -2.01 -2.83 * x	-2.83	-2.01	561	NA	NA	NA	NA
